# Supplementary material for: Structural and biochemical insights into the mechanism of the Gabija bacterial immunity system
Source: Nat Commun. 2024 Jan 29;15:836. doi: 10.1038/s41467-024-45173-7 (PMC10822852; doi:10.1038/s41467-024-45173-7)
Supplement: Supplementary file 3 — Source Data [file 41467_2024_45173_MOESM3_ESM.zip]

Archive with 2 entries (2 files):
- source data.pdf
- source data.xlsx
