# Supplementary material for: Structural and biochemical insights into the mechanism of the Gabija bacterial immunity system
Source: Nat Commun. 2024 Jan 29;15:836. doi: 10.1038/s41467-024-45173-7 (PMC10822852; doi:10.1038/s41467-024-45173-7)
Supplement: Supplementary file 3 — Source Data [file 41467_2024_45173_MOESM3_ESM.zip › source data.xlsx]

## Sheet: Supplementary Fig1 b
Volume (mL)	A280（A.U.）	Volume (mL)	Molecular Weight (Da)
-0.22601	0.000592385	9.26823	494134
-0.21811	0.000620035	9.27665	497132
-0.21022	0.000647686	9.28506	492582
-0.20232	0.000869684	9.29348	490142
-0.19443	0.00122324	9.3019	483744
-0.18653	0.00122934	9.31032	478864
-0.17864	0.00123544	9.31873	478947
-0.17074	0.00119026	9.32715	476743
-0.16285	0.000915868	9.33557	471736
-0.15495	0.00064148	9.34399	470268
-0.14706	0.000167287	9.3524	469189
-0.13916	0.000354987	9.36082	465074
-0.13127	0.000342014	9.36924	463385
-0.12337	0.000329041	9.37765	463575
-0.11548	0.000516316	9.38607	461362
-0.10758	0.000488484	9.39449	459384
-0.09969	0.000460653	9.40291	459987
-0.0918	0.000284066	9.41132	459552
-0.0839	0.00041261	9.41974	457912
-0.07601	0.000382251	9.42816	458606
-0.06811	0.000351891	9.43658	459283
-0.06022	0.000245621	9.44499	457920
-0.05232	0.000163358	9.45341	458151
-0.04443	8.11e-05	9.46183	459944
-0.03653	-0.000210906	9.47024	459670
-0.02864	-5.67e-05	9.47866	459249
-0.02074	-2.15e-05	9.48708	460392
-0.01285	1.37e-05	9.4955	460986
-0.00495	4.73e-05	9.50391	461048
0.002944	0.000132725	9.51233	462217
0.010839	0.000121744	9.52075	463536
0.018734	0.000110763	9.52917	464709
0.026629	0.000363719	9.53758	465518
0.034524	0.000495139	9.546	465798
0.042419	0.000383711	9.55442	466314
0.050314	0.000272282	9.56284	467320
0.058209	0.000398276	9.57125	468234
0.066104	0.000368054	9.57967	469096
0.073999	0.000337832	9.58809	470226
0.081894	0.00043755	9.5965	470863
0.089789	0.000495059	9.60492	471195
0.097684	0.000408587	9.61334	472503
0.105579	0.000322115	9.62176	473504
0.113474	0.000301134	9.63017	473530
0.121369	0.000280153	9.63859	474564
0.129264	8.66e-05	9.64701	475785
0.137159	0.000415516	9.65543	475773
0.145054	0.000474618	9.66384	476077
0.152949	0.000465652	9.67226	477135
0.160844	0.000456686	9.68068	477084
0.168739	0.000583613	9.68909	476692
0.176633	0.000512401	9.69751	478098
0.184528	0.000441188	9.70593	478545
0.192423	0.000462211	9.71435	477369
0.200318	0.000421849	9.72276	477967
0.208213	0.000381487	9.73118	478875
0.216108	0.000237279	9.7396	477910
0.224003	0.000334956	9.74802	477400
0.231898	0.000264358	9.75643	478399
0.239793	0.000193759	9.76485	477970
0.247688	0.000196467	9.77327	476976
0.255583	0.000184047	9.78168	477513
0.263478	0.000171626	9.7901	477191
0.271373	4.01e-05	9.79852	475514
0.279268	9.89e-05	9.80694	475563
0.287163	1.31e-05	9.81535	476274
0.295058	-7.27e-05	9.82377	474554
0.302953	-0.000191671	9.83219	473905
0.310848	-0.000155932	9.84061	475632
0.318743	-0.000190482	9.84902	474823
0.326638	-0.000225033	9.85744	472908
0.334533	-6.85e-05	9.86586	472965
0.342428	-2.21e-05	9.87427	472645
0.350323	-5.45e-05	9.88269	466449
0.358217	-8.68e-05
0.366112	-5.55e-05
0.374007	-8.56e-05
0.381902	-0.000115805
0.389797	-3.79e-06
0.397692	3.17e-05
0.405587	2.89e-05
0.413482	2.62e-05
0.421377	9.93e-05
0.429272	8.42e-05
0.437167	6.91e-05
0.445062	0.000252956
0.452957	0.000292685
0.460852	0.000288402
0.468747	0.000284119
0.476642	0.000469953
0.484537	0.000493213
0.492432	0.000516472
0.500327	0.000654272
0.508222	0.000784429
0.516117	0.000836554
0.524012	0.00088868
0.531907	0.000959776
0.539801	0.000932662
0.547696	0.000905549
0.555591	0.000904136
0.563486	0.000917458
0.571381	0.00093078
0.579276	0.00080083
0.587171	0.000918314
0.595066	0.00094464
0.602961	0.000858596
0.610856	0.000772552
0.618751	0.000765547
0.626646	0.000758542
0.634541	0.000526327
0.642436	0.000825414
0.650331	0.000814154
0.658226	0.000802893
0.666121	0.000707499
0.674016	0.000786334
0.681911	0.000775836
0.689806	0.000765338
0.697701	0.000865333
0.705596	0.000858222
0.713491	0.000851111
0.721385	0.000733622
0.72928	0.00073866
0.737175	0.000743698
0.74507	0.000611521
0.752965	0.000691078
0.76086	0.000729153
0.768755	0.000671642
0.77665	0.000614131
0.784545	0.000705535
0.79244	0.000622712
0.800335	0.00053989
0.80823	0.000417256
0.816125	0.000486636
0.82402	0.000500517
0.831915	0.000514399
0.83981	0.000625328
0.847705	0.000587262
0.8556	0.000549196
0.863495	0.000480851
0.87139	0.000535244
0.879285	0.000520769
0.88718	0.000506294
0.895075	0.000591651
0.902969	0.000605862
0.910864	0.000620074
0.918759	0.000338032
0.926654	0.000307188
0.934549	0.000276344
0.942444	0.000124082
0.950339	0.000350738
0.958234	0.000309378
0.966129	0.000268019
0.974024	0.000162541
0.981919	0.000210657
0.989814	0.000175383
0.997709	0.000140108
1.0056	0.000243344
1.0135	0.000276724
1.02139	0.000245053
1.02929	0.000213381
1.03718	0.000175423
1.04508	0.000137466
1.05297	-6.7e-06
1.06087	2.31e-05
1.06876	-3.65e-05
1.07666	-9.6e-05
1.08455	-0.000260939
1.09245	-0.00022057
1.10034	-0.000216251
1.10824	-0.000211932
1.11613	-0.000218056
1.12403	-0.00015983
1.13192	-0.000177575
1.13982	-0.000195319
1.14771	-0.000187082
1.15561	-0.000178845
1.1635	-0.000385314
1.1714	-0.000380606
1.17929	-0.000344947
1.18719	-0.000354177
1.19508	-0.000363408
1.20298	-0.000265534
1.21087	-0.000276766
1.21877	-0.000287999
1.22666	-0.000465474
1.23456	-0.000385689
1.24245	-0.000439286
1.25035	-0.000492882
1.25824	-0.000434107
1.26614	-0.000419976
1.27403	-0.000405844
1.28193	-0.000672112
1.28982	-0.000698439
1.29772	-0.000724767
1.30561	-0.000903752
1.31351	-0.000698276
1.3214	-0.000688179
1.3293	-0.000678082
1.33719	-0.00074536
1.34509	-0.000705078
1.35298	-0.000745356
1.36088	-0.000785634
1.36877	-0.000750398
1.37667	-0.000734384
1.38456	-0.000754847
1.39246	-0.00077531
1.40035	-0.000664385
1.40825	-0.000675798
1.41614	-0.00068721
1.42404	-0.000815023
1.43193	-0.000805603
1.43983	-0.000796182
1.44772	-0.000913456
1.45562	-0.000816851
1.46351	-0.000834295
1.47141	-0.00085174
1.4793	-0.000916974
1.4872	-0.000890818
1.49509	-0.000947131
1.50299	-0.00100344
1.51088	-0.00078742
1.51878	-0.000773736
1.52667	-0.000760051
1.53457	-0.000770846
1.54246	-0.000743239
1.55036	-0.000785871
1.55825	-0.000828503
1.56615	-0.000742908
1.57404	-0.000717092
1.58194	-0.000859897
1.58983	-0.0010027
1.59773	-0.000997992
1.60562	-0.000993281
1.61352	-0.001147
1.62141	-0.000899061
1.62931	-0.000887199
1.6372	-0.000875336
1.64509	-0.000936233
1.65299	-0.000793306
1.66088	-0.000809569
1.66878	-0.000825832
1.67667	-0.000876429
1.68457	-0.000962173
1.69247	-0.00104792
1.70036	-0.00125281
1.70826	-0.00109391
1.71615	-0.00103964
1.72405	-0.00102273
1.73194	-0.00100582
1.73984	-0.000997571
1.74773	-0.000989321
1.75562	-0.00108522
1.76352	-0.00100529
1.77141	-0.00102308
1.77931	-0.00104087
1.7872	-0.00130422
1.7951	-0.00113239
1.80299	-0.00109011
1.81089	-0.00104783
1.81878	-0.0010794
1.82668	-0.00111098
1.83457	-0.00123978
1.84247	-0.00143906
1.85036	-0.00134508
1.85826	-0.00141346
1.86615	-0.00148184
1.87405	-0.00136141
1.88194	-0.00133563
1.88984	-0.00135667
1.89773	-0.00137771
1.90563	-0.0013479
1.91352	-0.00143058
1.92142	-0.00151326
1.92931	-0.00147139
1.93721	-0.00148591
1.9451	-0.00150043
1.953	-0.00162251
1.96089	-0.00148006
1.96879	-0.00149001
1.97668	-0.00149995
1.98458	-0.00133882
1.99247	-0.0013012
2.00037	-0.00132104
2.00826	-0.00134088
2.01616	-0.00122386
2.02405	-0.00122053
2.03195	-0.00121719
2.03984	-0.00118143
2.04774	-0.00119279
2.05563	-0.00120416
2.06353	-0.00135749
2.07142	-0.00131287
2.07932	-0.00131692
2.08721	-0.00132097
2.09511	-0.00135943
2.103	-0.00130919
2.1109	-0.00134836
2.11879	-0.00138754
2.12669	-0.00123837
2.13458	-0.00117454
2.14248	-0.00117752
2.15037	-0.00118049
2.15827	-0.00111732
2.16616	-0.00113935
2.17406	-0.00116137
2.18195	-0.000811476
2.18985	-0.000808537
2.19774	-0.000805599
2.20564	-0.000856336
2.21353	-0.000762288
2.22143	-0.000811238
2.22932	-0.000860188
2.23722	-0.000747685
2.24511	-0.000742855
2.25301	-0.000738024
2.2609	-0.000852515
2.2688	-0.000616484
2.27669	-0.000532716
2.28459	-0.000448948
2.29248	-0.000351723
2.30038	-0.000323705
2.30827	-0.000350503
2.31617	-0.000377301
2.32406	-0.000141606
2.33196	-6.25e-05
2.33985	-1.86e-05
2.34775	2.52e-05
2.35564	7.1e-05
2.36354	5.61e-05
2.37143	4.13e-05
2.37933	0.000648974
2.38722	0.000680903
2.39512	0.000699106
2.40301	0.00071731
2.41091	0.000735714
2.4188	0.000661747
2.4267	0.00058778
2.43459	0.000567793
2.44249	0.000547805
2.45038	0.000403771
2.45828	0.000195695
2.46617	0.000209363
2.47407	0.00022303
2.48196	1.26e-05
2.48986	2.18e-05
2.49775	1.78e-05
2.50565	1.38e-05
2.51354	-6.9e-05
2.52144	6.11e-05
2.52933	2.17e-05
2.53722	-1.76e-05
2.54512	8.68e-05
2.55301	5.1e-05
2.56091	1.52e-05
2.5688	-0.000164717
2.5767	-0.000106062
2.5846	-0.000168312
2.59249	-0.000230563
2.60039	-0.000350357
2.60828	-0.000368105
2.61618	-0.000385852
2.62407	-0.000540189
2.63197	-0.000417296
2.63986	-0.000420418
2.64776	-0.00042354
2.65565	-0.000300687
2.66355	-0.000238262
2.67144	-0.000253345
2.67934	-0.000268429
2.68723	-0.00016867
2.69512	-0.000131436
2.70302	-0.000132957
2.71091	-0.000134478
2.71881	-7.93e-05
2.7267	-0.000106859
2.7346	-0.000134432
2.74249	-2.67e-05
2.75039	-1.36e-05
2.75828	-5.04e-07
2.76618	-1.49e-05
2.77407	0.000184803
2.78197	0.000198961
2.78986	0.000213119
2.79776	0.000245067
2.80565	0.000246061
2.81355	0.000247055
2.82144	-2.57e-05
2.82934	9.16e-05
2.83723	5.11e-05
2.84513	1.07e-05
2.85302	0.000354622
2.86092	0.000484594
2.86881	0.00054411
2.87671	0.000603625
2.8846	0.000694377
2.8925	0.000702346
2.90039	0.000710315
2.90829	0.000516594
2.91618	0.00045609
2.92408	0.000395586
2.93197	0.000202317
2.93987	0.000321887
2.94776	0.000294242
2.95566	0.000266597
2.96355	0.000101904
2.97145	0.00014268
2.97934	0.000103742
2.98724	6.48e-05
2.99513	0.000325028
3.00303	0.000276644
3.01092	0.000228259
3.01882	0.000114228
3.02671	0.000227822
3.03461	0.000212908
3.0425	0.000197995
3.0504	0.000323167
3.05829	0.00037499
3.06619	0.0002658
3.07408	0.00015661
3.08198	0.000304134
3.08987	0.000269385
3.09777	0.000234635
3.10566	0.000359844
3.11356	0.000372045
3.12145	0.000384247
3.12935	0.000258183
3.13724	0.000367368
3.14514	0.000321814
3.15303	0.000276259
3.16093	0.0003486
3.16882	0.00038814
3.17672	0.000249132
3.18461	0.000110124
3.19251	0.000173176
3.2004	0.000103482
3.2083	3.38e-05
3.21619	-2.77e-06
3.22409	-2.73e-07
3.23198	2.23e-06
3.23988	-0.000134364
3.24777	0.000269499
3.25567	0.000400124
3.26356	0.00053075
3.27146	0.000667689
3.27935	0.000715421
3.28725	0.000657453
3.29514	0.000599484
3.30304	0.000747065
3.31093	0.00081424
3.31883	0.000881415
3.32672	0.00089861
3.33462	0.000939813
3.34251	0.000871439
3.35041	0.000803064
3.3583	0.00101154
3.3662	0.00111177
3.37409	0.00108935
3.38199	0.00106693
3.38988	0.00118638
3.39778	0.00118601
3.40567	0.00118565
3.41357	0.00142561
3.42146	0.0013736
3.42936	0.00132159
3.43725	0.00119133
3.44515	0.00134066
3.45304	0.00128986
3.46094	0.00123906
3.46883	0.00140023
3.47673	0.00133439
3.48462	0.00126855
3.49252	0.00105615
3.50041	0.00121568
3.50831	0.00122485
3.5162	0.00123402
3.52409	0.00126583
3.53199	0.00124216
3.53988	0.00121848
3.54778	0.000989367
3.55567	0.00114278
3.56357	0.00119239
3.57146	0.00118368
3.57936	0.00117497
3.58725	0.00113859
3.59515	0.0011022
3.60304	0.000894902
3.61094	0.00137196
3.61883	0.00133941
3.62673	0.00130685
3.63462	0.00121306
3.64252	0.00113674
3.65041	0.00106043
3.65831	0.000809588
3.6662	0.000808827
3.6741	0.000808066
3.68199	0.000688282
3.68989	0.00032045
3.69778	0.000409989
3.70568	0.00033935
3.71357	0.000268712
3.72147	0.000270004
3.72936	0.000241976
3.73726	0.000213949
3.74515	6.74e-05
3.75305	0.000158824
3.76094	9.17e-05
3.76884	2.46e-05
3.77673	7.39e-05
3.78463	5.42e-05
3.79252	3.44e-05
3.80042	-0.000113253
3.80831	-1.97e-05
3.81621	-2.22e-05
3.8241	-2.48e-05
3.832	-0.00011879
3.83989	-0.000124786
3.84779	-0.000130782
3.85568	-0.00025469
3.86358	-0.000154636
3.87147	-0.000205379
3.87937	-0.000256122
3.88726	-0.000363852
3.89516	-0.000212965
3.90305	-0.000271049
3.91095	-0.000329132
3.91884	-0.000250926
3.92674	-0.000230977
3.93463	-0.000374311
3.94253	-0.000517644
3.95042	-0.000384003
3.95832	-0.000406466
3.96621	-0.000428929
3.97411	-0.000431028
3.982	-0.000402347
3.9899	-0.000402917
3.99779	-0.000403486
4.00569	-0.000375017
4.01358	-0.00043572
4.02148	-0.000496422
4.02937	-0.000409569
4.03727	-0.000374418
4.04516	-0.000534113
4.05306	-0.000693809
4.06095	-0.000602504
4.06885	-0.00064672
4.07674	-0.000690936
4.08464	-0.000556677
4.09253	-0.000644418
4.10043	-0.00073216
4.10832	-0.00095976
4.11622	-0.000830734
4.12411	-0.00082261
4.13201	-0.000814487
4.1399	-0.000716147
4.1478	-0.00073388
4.15569	-0.000751613
4.16359	-0.000909308
4.17148	-0.000656295
4.17938	-0.00067309
4.18727	-0.000689885
4.19517	-0.000761369
4.20306	-0.000696404
4.21096	-0.000824235
4.21885	-0.000952066
4.22675	-0.00078633
4.23464	-0.000825948
4.24254	-0.000865567
4.25043	-0.000987753
4.25833	-0.00084892
4.26622	-0.000883515
4.27412	-0.00091811
4.28201	-0.000900366
4.28991	-0.000900463
4.2978	-0.00090056
4.3057	-0.00101497
4.31359	-0.00106511
4.32149	-0.00111525
4.32938	-0.00136161
4.33728	-0.00119559
4.34517	-0.0012024
4.35306	-0.00120922
4.36096	-0.0013191
4.36885	-0.00115875
4.37675	-0.00116365
4.38464	-0.00116856
4.39254	-0.00116027
4.40043	-0.00120748
4.40833	-0.00125468
4.41622	-0.00143772
4.42412	-0.00129729
4.43201	-0.00125144
4.43991	-0.00132722
4.4478	-0.001403
4.4557	-0.00137991
4.46359	-0.00142309
4.47149	-0.00146627
4.47938	-0.00136664
4.48728	-0.00136874
4.49517	-0.00137083
4.50307	-0.00150518
4.51096	-0.00148693
4.51886	-0.00152723
4.52675	-0.00156753
4.53465	-0.00122915
4.54254	-0.00122259
4.55044	-0.00121604
4.55833	-0.00126065
4.56623	-0.00116293
4.57412	-0.0012248
4.58202	-0.00128667
4.58991	-0.00120451
4.59781	-0.00122227
4.6057	-0.00124002
4.6136	-0.00135202
4.62149	-0.00120944
4.62939	-0.00118184
4.63728	-0.00115423
4.64518	-0.00105346
4.65307	-0.0010434
4.66097	-0.00103335
4.66886	-0.00110723
4.67676	-0.000918594
4.68465	-0.000852913
4.69255	-0.000813864
4.70044	-0.000774816
4.70834	-0.000782744
4.71623	-0.000790672
4.72413	-0.000938441
4.73202	-0.000809157
4.73992	-0.000781073
4.74781	-0.00075299
4.75571	-0.000655374
4.7636	-0.000587348
4.7715	-0.00059715
4.77939	-0.000606951
4.78729	-0.000430834
4.79518	-0.00038071
4.80308	-0.000375976
4.81097	-0.000371241
4.81887	-0.000329357
4.82676	-0.000390452
4.83466	-0.000451547
4.84255	-0.000481484
4.85045	-0.000457278
4.85834	-0.000503603
4.86624	-0.000549927
4.87413	-0.000423164
4.88203	-0.000407436
4.88992	-0.000391707
4.89782	-0.000253639
4.90571	-0.000286332
4.91361	-0.000319025
4.9215	-0.000481554
4.9294	-0.000348812
4.93729	-0.000319943
4.94519	-0.000291075
4.95308	-0.000171792
4.96098	-0.000112123
4.96887	-9.08e-05
4.97677	-6.94e-05
4.98466	0.000100282
4.99256	0.000124835
5.00045	0.00010322
5.00835	8.16e-05
5.01624	0.000119528
5.02414	0.000113858
5.03203	0.000108188
5.03993	0.000252511
5.04782	0.00027607
5.05572	0.000299629
5.06361	0.000321686
5.07151	0.000410907
5.0794	0.000391918
5.0873	0.000372929
5.09519	0.000490625
5.10309	0.00053404
5.11098	0.000516148
5.11888	0.000498255
5.12677	0.000605299
5.13467	0.000543817
5.14256	0.000482336
5.15046	0.000565514
5.15835	0.000565185
5.16625	0.000564855
5.17414	0.000522196
5.18204	0.000626293
5.18993	0.000574744
5.19783	0.000523195
5.20572	0.000769216
5.21362	0.00075659
5.22151	0.000743963
5.22941	0.000680679
5.2373	0.000815664
5.2452	0.000805481
5.25309	0.000795299
5.26098	0.000820089
5.26888	0.000835626
5.27677	0.000851163
5.28467	0.000583891
5.29256	0.000649008
5.30046	0.000623914
5.30835	0.000598819
5.31625	0.000583353
5.32414	0.00062933
5.33204	0.000588559
5.33993	0.000547787
5.34783	0.000667887
5.35572	0.000698352
5.36362	0.00064056
5.37151	0.000582768
5.37941	0.000646951
5.3873	0.000636546
5.3952	0.000626142
5.4031	0.000757668
5.41099	0.000830357
5.41889	0.000763685
5.42678	0.000697012
5.43468	0.000804717
5.44257	0.00076371
5.45046	0.000722703
5.45836	0.000761681
5.46625	0.000765057
5.47415	0.000768434
5.48204	0.000658638
5.48994	0.000718603
5.49783	0.000672603
5.50573	0.000626603
5.51362	0.000864475
5.52152	0.000921948
5.52941	0.000933565
5.53731	0.000945182
5.5452	0.00150226
5.5531	0.00153057
5.56099	0.00155887
5.56889	0.00166648
5.57678	0.00199692
5.58468	0.00210246
5.59257	0.00220801
5.60047	0.00252251
5.60836	0.00265259
5.61626	0.00278268
5.62415	0.00292117
5.63205	0.00324516
5.63994	0.00338765
5.64784	0.00353014
5.65573	0.00406261
5.66363	0.00414875
5.67152	0.00423489
5.67942	0.00428482
5.68731	0.0045805
5.69521	0.00467714
5.7031	0.00477379
5.711	0.00525131
5.71889	0.00544477
5.72679	0.00563823
5.73468	0.00566863
5.74258	0.00589631
5.75047	0.00590872
5.75837	0.00592114
5.76626	0.00595316
5.77416	0.00591985
5.78205	0.00588654
5.78995	0.00553188
5.79784	0.00548749
5.80574	0.00544311
5.81363	0.00514793
5.82153	0.00513624
5.82942	0.00515395
5.83732	0.00512856
5.84521	0.00510317
5.85311	0.00521097
5.861	0.00519059
5.8689	0.00517022
5.87679	0.00496356
5.88469	0.00495264
5.89258	0.00494172
5.90048	0.00449389
5.90837	0.00458242
5.91627	0.00460943
5.92416	0.00456435
5.93206	0.00451926
5.93995	0.00453208
5.94785	0.0045449
5.95574	0.00444291
5.96364	0.00457003
5.97153	0.00462904
5.97943	0.00462775
5.98732	0.00462647
5.99522	0.00476943
6.00311	0.00474929
6.01101	0.00472914
6.0189	0.00505264
6.0268	0.00514879
6.03469	0.00517189
6.04259	0.00519499
6.05048	0.00534437
6.05838	0.00539193
6.06627	0.0054395
6.07417	0.00562486
6.08206	0.00576737
6.08996	0.00590989
6.09785	0.0059284
6.10575	0.006085
6.11364	0.00612038
6.12154	0.00615576
6.12943	0.00633449
6.13733	0.00652801
6.14522	0.00657393
6.15312	0.00661986
6.16101	0.00709752
6.1689	0.0071105
6.1768	0.00712348
6.18469	0.00711071
6.19259	0.00763473
6.20048	0.0076741
6.20838	0.00770357
6.21628	0.00812072
6.22417	0.00824896
6.23207	0.00831856
6.23996	0.00838815
6.24786	0.00864129
6.25575	0.00872066
6.26365	0.00880002
6.27154	0.00903862
6.27944	0.00912716
6.28733	0.00921569
6.29523	0.00927991
6.30312	0.00964529
6.31102	0.00981739
6.31891	0.00998948
6.32681	0.0104333
6.3347	0.0106273
6.3426	0.0108212
6.35049	0.0110537
6.35838	0.0117368
6.36628	0.0118503
6.37417	0.0119638
6.38207	0.0122404
6.38996	0.0129584
6.39786	0.0129882
6.40575	0.013018
6.41365	0.0136797
6.42154	0.0138236
6.42944	0.0139675
6.43733	0.0143044
6.44523	0.0146241
6.45312	0.01472
6.46102	0.0148158
6.46891	0.0153826
6.47681	0.0156457
6.4847	0.0159087
6.4926	0.0161394
6.50049	0.0167966
6.50839	0.0168478
6.51628	0.0168989
6.52418	0.0174052
6.53207	0.0177425
6.53997	0.0180798
6.54786	0.0182228
6.55576	0.0190619
6.56365	0.0191439
6.57155	0.0192259
6.57944	0.0198833
6.58734	0.0201297
6.59523	0.0203761
6.60313	0.0204644
6.61102	0.0215787
6.61892	0.0216625
6.62681	0.0217463
6.63471	0.0224439
6.6426	0.0233898
6.6505	0.0234173
6.65839	0.0234558
6.66629	0.0246549
6.67418	0.0247856
6.68208	0.0249164
6.68997	0.0252863
6.69787	0.0256893
6.70576	0.025849
6.71366	0.0260086
6.72155	0.0267832
6.72945	0.0269154
6.73734	0.0270476
6.74524	0.0272108
6.75313	0.02765
6.76103	0.0278418
6.76892	0.0280336
6.77682	0.0286822
6.78471	0.0290331
6.79261	0.0293841
6.8005	0.0295579
6.8084	0.0305708
6.81629	0.030683
6.82419	0.0307951
6.83208	0.0314138
6.83998	0.0318012
6.84787	0.0321886
6.85577	0.0324505
6.86366	0.0334517
6.87156	0.0335322
6.87945	0.0336128
6.88735	0.0341195
6.89524	0.035196
6.90314	0.0352924
6.91103	0.0354217
6.91893	0.0363331
6.92682	0.0366632
6.93472	0.0369934
6.94261	0.0374105
6.95051	0.0382994
6.9584	0.0384687
6.9663	0.0385172
6.97419	0.0397128
6.98209	0.0401741
6.98998	0.0406355
6.99788	0.0410547
7.00577	0.0422577
7.01367	0.042663
7.02156	0.0427744
7.02946	0.0437592
7.03735	0.0441272
7.04525	0.0444951
7.05314	0.0448942
7.06104	0.0460024
7.06893	0.046482
7.07683	0.0464988
7.08472	0.0474692
7.09262	0.0485087
7.10051	0.0485752
7.10841	0.0488215
7.1163	0.049911
7.1242	0.050189
7.13209	0.0504669
7.13999	0.051232
7.14788	0.0524106
7.15578	0.0524279
7.16367	0.0526907
7.17157	0.0537202
7.17946	0.0543526
7.18736	0.0544513
7.19525	0.0551593
7.20315	0.0563439
7.21104	0.056523
7.21894	0.0567359
7.22683	0.0578039
7.23473	0.0580696
7.24262	0.0583353
7.25052	0.0591023
7.25841	0.0602904
7.2663	0.0606576
7.2742	0.0608597
7.28209	0.0619533
7.28999	0.062866
7.29788	0.0628891
7.30578	0.0633403
7.31367	0.0645509
7.32157	0.0649874
7.32946	0.065022
7.33736	0.0659435
7.34525	0.0669363
7.35315	0.067069
7.36104	0.0675429
7.36894	0.0687329
7.37683	0.0693186
7.38473	0.0693898
7.39262	0.0702975
7.40052	0.0714056
7.40841	0.0714284
7.41631	0.0719013
7.4242	0.0730067
7.4321	0.0736157
7.43999	0.0736365
7.44789	0.0745553
7.45578	0.0757902
7.46368	0.0759671
7.47157	0.0763961
7.47947	0.077525
7.48736	0.0779372
7.49526	0.0783494
7.50315	0.0790724
7.51105	0.0803063
7.51894	0.0806615
7.52684	0.0808459
7.53473	0.0821681
7.54263	0.0830427
7.55052	0.0830939
7.55842	0.0838797
7.56631	0.0851279
7.57421	0.0855062
7.5821	0.08564
7.59	0.0867935
7.59789	0.0879571
7.60579	0.0880044
7.61368	0.0883851
7.62158	0.0897277
7.62947	0.0904086
7.63737	0.0904723
7.64526	0.0915802
7.65316	0.0928047
7.66105	0.0930248
7.66895	0.0936187
7.67684	0.094919
7.68474	0.0957294
7.69263	0.0960318
7.70053	0.0970687
7.70842	0.0983127
7.71632	0.0986423
7.72421	0.0990507
7.73211	0.100456
7.74	0.101365
7.7479	0.101604
7.75579	0.102647
7.76369	0.104027
7.77158	0.104535
7.77948	0.105004
7.78737	0.106455
7.79527	0.10733
7.80316	0.107528
7.81106	0.108541
7.81895	0.109866
7.82685	0.110469
7.83474	0.110974
7.84264	0.112125
7.85053	0.113294
7.85843	0.11376
7.86632	0.114463
7.87422	0.115794
7.88211	0.116412
7.89001	0.116629
7.8979	0.117666
7.9058	0.118849
7.91369	0.119136
7.92159	0.119658
7.92948	0.120996
7.93738	0.121632
7.94527	0.121704
7.95317	0.122649
7.96106	0.123656
7.96896	0.123695
7.97685	0.124065
7.98475	0.125282
7.99264	0.125537
8.00053	0.125791
8.00843	0.126497
8.01633	0.127472
8.02422	0.127567
8.03211	0.12789
8.04001	0.128824
8.04791	0.128984
8.0558	0.129144
8.06369	0.129756
8.07159	0.130513
8.07949	0.130539
8.08738	0.13074
8.09528	0.13172
8.10317	0.131987
8.11106	0.132254
8.11896	0.132982
8.12686	0.13404
8.13475	0.134191
8.14264	0.13441
8.15054	0.135317
8.15844	0.136145
8.16633	0.136406
8.17422	0.137108
8.18212	0.138183
8.19001	0.138873
8.19791	0.13929
8.2058	0.1404
8.2137	0.141695
8.22159	0.142193
8.22949	0.142847
8.23738	0.144359
8.24528	0.145578
8.25317	0.146461
8.26107	0.147935
8.26896	0.149794
8.27686	0.150877
8.28475	0.152002
8.29265	0.15398
8.30054	0.155787
8.30844	0.156923
8.31633	0.158613
8.32423	0.160912
8.33212	0.162292
8.34002	0.163698
8.34791	0.16622
8.35581	0.168377
8.3637	0.1698
8.3716	0.17196
8.37949	0.17459
8.38739	0.176332
8.39528	0.177993
8.40318	0.18064
8.41107	0.183169
8.41897	0.184425
8.42686	0.186203
8.43476	0.18902
8.44265	0.19078
8.45055	0.191818
8.45844	0.194014
8.46634	0.19632
8.47423	0.197349
8.48213	0.198646
8.49002	0.200691
8.49792	0.201991
8.50581	0.202683
8.51371	0.203966
8.5216	0.205473
8.5295	0.205969
8.53739	0.206526
8.54529	0.20768
8.55318	0.207876
8.56108	0.208071
8.56897	0.208642
8.57687	0.208591
8.58476	0.208541
8.59266	0.208413
8.60055	0.208323
8.60845	0.208232
8.61634	0.207362
8.62424	0.207073
8.63213	0.206719
8.64003	0.205567
8.64792	0.204478
8.65582	0.203838
8.66371	0.202489
8.67161	0.200946
8.6795	0.200029
8.6874	0.198855
8.69529	0.196872
8.70319	0.195286
8.71108	0.194034
8.71898	0.192022
8.72687	0.189884
8.73477	0.188504
8.74266	0.186964
8.75056	0.18465
8.75845	0.182737
8.76635	0.181371
8.77424	0.179263
8.78214	0.176885
8.79003	0.175312
8.79793	0.173577
8.80582	0.171206
8.81372	0.16933
8.82161	0.168028
8.82951	0.166182
8.8374	0.163863
8.8453	0.16234
8.85319	0.161014
8.86109	0.158841
8.86898	0.156958
8.87688	0.155838
8.88477	0.154368
8.89267	0.152465
8.90056	0.151336
8.90846	0.150417
8.91635	0.148882
8.92425	0.147562
8.93214	0.146904
8.94003	0.146077
8.94793	0.144899
8.95583	0.144173
8.96372	0.143994
8.97161	0.143414
8.97951	0.142506
8.98741	0.142448
8.9953	0.142553
9.00319	0.14258
9.01109	0.142607
9.01899	0.143566
9.02688	0.144429
9.03477	0.144823
9.04267	0.145953
9.05057	0.147837
9.05846	0.149402
9.06635	0.150898
9.07425	0.153504
9.08214	0.156539
9.09004	0.158873
9.09793	0.16201
9.10583	0.166612
9.11372	0.171093
9.12162	0.17504
9.12951	0.180233
9.13741	0.18721
9.1453	0.193645
9.1532	0.199928
9.16109	0.208632
9.16899	0.21811
9.17688	0.226205
9.18478	0.236113
9.19267	0.249062
9.20057	0.260989
9.20846	0.271711
9.21636	0.286321
9.22425	0.302779
9.23215	0.316514
9.24004	0.331829
9.24794	0.351749
9.25583	0.370388
9.26373	0.387007
9.27162	0.407664
9.27952	0.431557
9.28741	0.451264
9.29531	0.471171
9.3032	0.497059
9.3111	0.52185
9.31899	0.542602
9.32689	0.56697
9.33478	0.595159
9.34268	0.619108
9.35057	0.640915
9.35847	0.668862
9.36636	0.695804
9.37426	0.716743
9.38215	0.740164
9.39005	0.767694
9.39794	0.790455
9.40584	0.809269
9.41373	0.832162
9.42163	0.855448
9.42952	0.872338
9.43742	0.889394
9.44531	0.909556
9.45321	0.925588
9.4611	0.937132
9.469	0.951221
9.47689	0.965088
9.48479	0.973515
9.49268	0.980799
9.50058	0.989644
9.50847	0.995304
9.51637	0.997514
9.52426	1
9.53216	0.999454
9.54005	0.998908
9.54795	0.997746
9.55584	0.994267
9.56374	0.988755
9.57163	0.982634
9.57953	0.975246
9.58742	0.965701
9.59532	0.955842
9.60321	0.946336
9.61111	0.933782
9.619	0.919816
9.6269	0.908096
9.63479	0.894685
9.64269	0.878004
9.65058	0.863015
9.65848	0.849348
9.66637	0.832667
9.67427	0.815108
9.68216	0.800072
9.69006	0.784466
9.69795	0.765278
9.70585	0.748151
9.71374	0.733753
9.72164	0.716415
9.72953	0.697885
9.73743	0.682634
9.74532	0.667867
9.75322	0.649953
9.76111	0.63313
9.76901	0.619917
9.7769	0.604375
9.7848	0.587443
9.79269	0.573744
9.80059	0.561449
9.80848	0.546248
9.81638	0.531533
9.82427	0.520381
9.83216	0.507966
9.84006	0.493326
9.84796	0.481543
9.85585	0.471456
9.86374	0.459025
9.87164	0.446417
9.87954	0.437033
9.88743	0.42727
9.89532	0.415333
9.90322	0.405468
9.91112	0.397719
9.91901	0.387958
9.9269	0.377839
9.9348	0.370392
9.9427	0.363187
9.95059	0.353772
9.95848	0.345648
9.96638	0.339672
9.97428	0.332033
9.98217	0.32374
9.99006	0.317692
9.99796	0.311939
10.0059	0.304639
10.0137	0.297789
10.0216	0.292836
10.0295	0.287071
10.0374	0.280213
10.0453	0.275119
10.0532	0.270605
10.0611	0.264748
10.069	0.259232
10.0769	0.255385
10.0848	0.25087
10.0927	0.245111
10.1006	0.240785
10.1085	0.237388
10.1164	0.232802
10.1243	0.228187
10.1322	0.225107
10.1401	0.221837
10.148	0.217392
10.1559	0.213645
10.1638	0.211067
10.1716	0.207606
10.1795	0.203576
10.1874	0.200752
10.1953	0.198173
10.2032	0.194622
10.2111	0.19139
10.219	0.189205
10.2269	0.186478
10.2348	0.183074
10.2427	0.180644
10.2506	0.178636
10.2585	0.175625
10.2664	0.17268
10.2743	0.170798
10.2822	0.168691
10.2901	0.165866
10.298	0.163787
10.3059	0.162216
10.3138	0.159905
10.3216	0.157503
10.3295	0.156068
10.3374	0.154565
10.3453	0.152191
10.3532	0.150321
10.3611	0.149184
10.369	0.147353
10.3769	0.145085
10.3848	0.143926
10.3927	0.142811
10.4006	0.140866
10.4085	0.13918
10.4164	0.138365
10.4243	0.137139
10.4322	0.135228
10.4401	0.134197
10.448	0.133433
10.4559	0.131866
10.4638	0.130396
10.4717	0.129686
10.4795	0.12884
10.4875	0.127296
10.4953	0.126395
10.5032	0.126113
10.5111	0.124998
10.519	0.123713
10.5269	0.123388
10.5348	0.1228
10.5427	0.121469
10.5506	0.120637
10.5585	0.120322
10.5664	0.11947
10.5743	0.118394
10.5822	0.117914
10.5901	0.117437
10.598	0.1163
10.6059	0.115415
10.6138	0.115098
10.6217	0.114277
10.6296	0.112898
10.6374	0.112327
10.6454	0.112069
10.6532	0.110935
10.6611	0.109898
10.669	0.109549
10.6769	0.108838
10.6848	0.107523
10.6927	0.106777
10.7006	0.106422
10.7085	0.1052
10.7164	0.104038
10.7243	0.103726
10.7322	0.103023
10.7401	0.101668
10.748	0.100833
10.7559	0.100337
10.7638	0.0992703
10.7717	0.0980678
10.7796	0.0977058
10.7875	0.097206
10.7953	0.0960512
10.8033	0.0954581
10.8111	0.0952858
10.819	0.0945325
10.8269	0.0934935
10.8348	0.0933243
10.8427	0.0933166
10.8506	0.0922448
10.8585	0.0916804
10.8664	0.091548
10.8743	0.0914155
10.8822	0.0902691
10.8901	0.089768
10.898	0.0894177
10.9059	0.0890675
10.9138	0.0882607
10.9217	0.0881047
10.9296	0.0879486
10.9375	0.0868718
10.9453	0.0866616
10.9533	0.0862698
10.9611	0.085878
10.969	0.0850246
10.9769	0.0850255
10.9848	0.0849722
10.9927	0.0841304
11.0006	0.0837088
11.0085	0.083594
11.0164	0.0834792
11.0243	0.0826627
11.0322	0.0826512
11.0401	0.0824632
11.048	0.0815537
11.0559	0.0811365
11.0638	0.0810386
11.0717	0.0809407
11.0796	0.0801238
11.0875	0.0799292
11.0954	0.0798068
11.1032	0.0790961
11.1112	0.0786328
11.119	0.078502
11.1269	0.0783712
11.1348	0.0773189
11.1427	0.0770886
11.1506	0.0769651
11.1585	0.0761349
11.1664	0.0754212
11.1743	0.0752506
11.1822	0.0746271
11.1901	0.0735442
11.198	0.0731572
11.2059	0.0730742
11.2138	0.0721323
11.2217	0.0711868
11.2296	0.0709886
11.2375	0.0705353
11.2454	0.0694687
11.2533	0.0687294
11.2612	0.0684194
11.2691	0.0676368
11.2769	0.0666006
11.2848	0.0662938
11.2927	0.0658702
11.3006	0.0645953
11.3085	0.0637587
11.3164	0.0634797
11.3243	0.0626135
11.3322	0.061542
11.3401	0.0611664
11.348	0.0605693
11.3559	0.0592327
11.3638	0.0584414
11.3717	0.0583664
11.3796	0.0574335
11.3875	0.0562109
11.3954	0.0558022
11.4033	0.0554985
11.4112	0.0543861
11.4191	0.0534224
11.4269	0.053124
11.4348	0.0524103
11.4427	0.0512405
11.4506	0.0508495
11.4585	0.0504493
11.4664	0.0495851
11.4743	0.0487235
11.4822	0.0484436
11.4901	0.0480241
11.498	0.0468808
11.5059	0.0465069
11.5138	0.0461892
11.5217	0.0458715
11.5296	0.044912
11.5375	0.0448532
11.5454	0.0445665
11.5533	0.0435531
11.5612	0.0432697
11.5691	0.0430331
11.577	0.0427964
11.5848	0.042073
11.5927	0.0420679
11.6006	0.0420629
11.6085	0.0411001
11.6164	0.0407811
11.6243	0.0407211
11.6322	0.040661
11.6401	0.0396841
11.648	0.0394933
11.6559	0.0393025
11.6638	0.0388818
11.6717	0.0382658
11.6796	0.0380358
11.6875	0.0378057
11.6954	0.0367665
11.7033	0.0365945
11.7112	0.0364947
11.7191	0.0356248
11.727	0.0350132
11.7348	0.0349084
11.7427	0.0348036
11.7506	0.0338437
11.7585	0.0335447
11.7664	0.0332913
11.7743	0.033038
11.7822	0.0325918
11.7901	0.0325051
11.798	0.0324185
11.8059	0.031591
11.8138	0.0312741
11.8217	0.030942
11.8296	0.03061
11.8375	0.030056
11.8454	0.0300656
11.8533	0.0300752
11.8612	0.0297932
11.8691	0.0295924
11.877	0.0296071
11.8849	0.0296218
11.8927	0.0289052
11.9006	0.0288811
11.9085	0.0288569
11.9164	0.0286175
11.9243	0.0285742
11.9322	0.0284527
11.9401	0.0283312
11.948	0.0280183
11.9559	0.0280494
11.9638	0.0280255
11.9717	0.0280017
11.9796	0.0278049
11.9875	0.0279864
11.9954	0.0280073
12.0033	0.0280281
12.0112	0.0282523
12.0191	0.0283319
12.027	0.0283532
12.0349	0.0283745
12.0427	0.0286375
12.0506	0.0287496
12.0585	0.0288617
12.0664	0.0292306
12.0743	0.0295871
12.0822	0.0299436
12.0901	0.0301411
12.098	0.0309959
12.1059	0.0317005
12.1138	0.031935
12.1217	0.0327228
12.1296	0.0342107
12.1375	0.0350037
12.1454	0.0358229
12.1533	0.037632
12.1612	0.0394756
12.1691	0.0410939
12.177	0.0434673
12.1849	0.046644
12.1928	0.0494293
12.2006	0.0525073
12.2086	0.0568552
12.2164	0.0616949
12.2243	0.0664093
12.2322	0.0721528
12.2401	0.0788674
12.248	0.0859063
12.2559	0.0935157
12.2638	0.102392
12.2717	0.111807
12.2796	0.121572
12.2875	0.132496
12.2954	0.144341
12.3033	0.1564
12.3112	0.168711
12.3191	0.181835
12.327	0.196025
12.3349	0.210003
12.3428	0.224156
12.3507	0.238774
12.3585	0.253458
12.3665	0.267848
12.3743	0.282264
12.3822	0.296902
12.3901	0.310677
12.398	0.32357
12.4059	0.336569
12.4138	0.348839
12.4217	0.359873
12.4296	0.370082
12.4375	0.379827
12.4454	0.387797
12.4533	0.394432
12.4612	0.400485
12.4691	0.404855
12.477	0.407114
12.4849	0.407111
12.4928	0.407109
12.5007	0.406029
12.5086	0.401976
12.5165	0.396851
12.5244	0.39002
12.5322	0.380957
12.5401	0.370358
12.548	0.359018
12.5559	0.346114
12.5638	0.33093
12.5717	0.315375
12.5796	0.299584
12.5875	0.281647
12.5954	0.263191
12.6033	0.245279
12.6112	0.227153
12.6191	0.208256
12.627	0.190798
12.6349	0.174782
12.6428	0.158663
12.6507	0.143753
12.6586	0.1315
12.6664	0.120454
12.6744	0.110673
12.6822	0.103775
12.6901	0.0996132
12.698	0.0969798
12.7059	0.0968249
12.7138	0.099769
12.7217	0.105085
12.7296	0.112339
12.7375	0.121858
12.7454	0.134126
12.7533	0.147834
12.7612	0.162995
12.7691	0.179884
12.777	0.198211
12.7849	0.216777
12.7928	0.235732
12.8007	0.255783
12.8086	0.275542
12.8165	0.294173
12.8244	0.313254
12.8323	0.331594
12.8401	0.348298
12.848	0.363796
12.8559	0.378805
12.8638	0.391784
12.8717	0.402686
12.8796	0.412851
12.8875	0.421616
12.8954	0.427957
12.9033	0.432922
12.9112	0.437042
12.9191	0.439364
12.927	0.439072
12.9349	0.43878
12.9428	0.438178
12.9507	0.435125
12.9586	0.430959
12.9665	0.426846
12.9744	0.42165
12.9823	0.414874
12.9901	0.408129
12.998	0.401488
13.0059	0.393871
13.0138	0.385479
13.0217	0.377601
13.0296	0.369486
13.0375	0.360148
13.0454	0.351301
13.0533	0.343344
13.0612	0.334329
13.0691	0.325053
13.077	0.316962
13.0849	0.308773
13.0928	0.29981
13.1007	0.291365
13.1086	0.284027
13.1165	0.276117
13.1244	0.267837
13.1323	0.260651
13.1402	0.253686
13.148	0.246118
13.1559	0.239234
13.1638	0.233005
13.1717	0.226423
13.1796	0.21953
13.1875	0.213727
13.1954	0.208464
13.2033	0.202681
13.2112	0.197057
13.2191	0.192245
13.227	0.18735
13.2349	0.182062
13.2428	0.177496
13.2507	0.173343
13.2586	0.168607
13.2665	0.16437
13.2744	0.160868
13.2823	0.157133
13.2902	0.153046
13.298	0.149508
13.3059	0.146604
13.3138	0.143039
13.3217	0.139471
13.3296	0.136833
13.3375	0.134159
13.3454	0.130791
13.3533	0.128059
13.3612	0.126065
13.3691	0.123509
13.377	0.120425
13.3849	0.118232
13.3928	0.116272
13.4007	0.113433
13.4086	0.111058
13.4165	0.109661
13.4244	0.107572
13.4323	0.104949
13.4402	0.103312
13.4481	0.101822
13.4559	0.0995859
13.4639	0.0977337
13.4717	0.0966836
13.4796	0.0950854
13.4875	0.0929776
13.4954	0.0916545
13.5033	0.0904872
13.5112	0.0887272
13.5191	0.0870476
13.527	0.0860705
13.5349	0.0847764
13.5428	0.0829703
13.5507	0.0818923
13.5586	0.0812702
13.5665	0.0797376
13.5744	0.0781743
13.5823	0.0775943
13.5902	0.076718
13.5981	0.0749218
13.6059	0.0738206
13.6138	0.073335
13.6217	0.0719308
13.6296	0.0703398
13.6375	0.069818
13.6454	0.069227
13.6533	0.0676976
13.6612	0.0665784
13.6691	0.0662043
13.677	0.065272
13.6849	0.0638743
13.6928	0.0632988
13.7007	0.0628394
13.7086	0.0616015
13.7165	0.0606303
13.7244	0.0602437
13.7323	0.0594377
13.7402	0.0581317
13.7481	0.057672
13.756	0.0574286
13.7638	0.0562774
13.7718	0.0553296
13.7796	0.055242
13.7875	0.0546534
13.7954	0.0534147
13.8033	0.0528624
13.8112	0.052739
13.8191	0.0518082
13.827	0.0509252
13.8349	0.0507678
13.8428	0.0503326
13.8507	0.0491697
13.8586	0.0486461
13.8665	0.0486376
13.8744	0.0477124
13.8823	0.0467583
13.8902	0.0467442
13.8981	0.0464534
13.906	0.0455041
13.9139	0.045049
13.9217	0.0447923
13.9297	0.0445357
13.9375	0.0436459
13.9454	0.0436419
13.9533	0.0435993
13.9612	0.0426946
13.9691	0.0421253
13.977	0.0419172
13.9849	0.0417092
13.9928	0.0406306
14.0007	0.0404825
14.0086	0.0404248
14.0165	0.0394726
14.0244	0.0389252
14.0323	0.0387381
14.0402	0.0385509
14.0481	0.037574
14.056	0.0373729
14.0639	0.0370207
14.0718	0.0366686
14.0797	0.0360157
14.0876	0.0359152
14.0954	0.0358148
14.1033	0.0347675
14.1112	0.034557
14.1191	0.0344541
14.127	0.0343512
14.1349	0.0337204
14.1428	0.0336675
14.1507	0.0336147
14.1586	0.0328123
14.1665	0.0324917
14.1744	0.0324383
14.1823	0.0317517
14.1902	0.0310547
14.1981	0.0308755
14.206	0.0306963
14.2139	0.0302911
14.2218	0.0298687
14.2297	0.0297491
14.2376	0.0296294
14.2454	0.0288716
14.2533	0.0287081
14.2612	0.0286755
14.2691	0.0280564
14.277	0.0277373
14.2849	0.0276889
14.2928	0.0273129
14.3007	0.0268454
14.3086	0.0266652
14.3165	0.0265223
14.3244	0.0261077
14.3323	0.0257545
14.3402	0.0256827
14.3481	0.0256109
14.356	0.0250165
14.3639	0.0249932
14.3718	0.0247282
14.3797	0.0244631
14.3876	0.0241147
14.3955	0.0240889
14.4033	0.0240632
14.4112	0.0235303
14.4191	0.0233084
14.427	0.0232958
14.4349	0.0230187
14.4428	0.0226594
14.4507	0.0226547
14.4586	0.0226501
14.4665	0.0219329
14.4744	0.0218034
14.4823	0.021714
14.4902	0.0216246
14.4981	0.0212341
14.506	0.0212488
14.5139	0.0212635
14.5218	0.0208176
14.5297	0.0207115
14.5376	0.0205811
14.5455	0.0204506
14.5534	0.0200357
14.5612	0.0200137
14.5691	0.0199916
14.577	0.0196073
14.5849	0.0193675
14.5928	0.0193587
14.6007	0.01935
14.6086	0.018991
14.6165	0.0188443
14.6244	0.0186667
14.6323	0.0184891
14.6402	0.0181835
14.6481	0.0180938
14.656	0.0180041
14.6639	0.0177072
14.6718	0.0176137
14.6797	0.0175595
14.6876	0.0175053
14.6955	0.0172025
14.7034	0.0171384
14.7112	0.0170742
14.7191	0.0164373
14.727	0.0163736
14.7349	0.0163098
14.7428	0.0161488
14.7507	0.0158542
14.7586	0.0157764
14.7665	0.0156985
14.7744	0.0154468
14.7823	0.0151785
14.7902	0.0151208
14.7981	0.015063
14.806	0.014723
14.8139	0.0146285
14.8218	0.014534
14.8297	0.0143178
14.8376	0.0142302
14.8455	0.014205
14.8534	0.0141799
14.8613	0.013685
14.8691	0.0136479
14.877	0.0136108
14.8849	0.0133161
14.8928	0.013188
14.9007	0.0131213
14.9086	0.0130546
14.9165	0.012593
14.9244	0.0126053
14.9323	0.0124794
14.9402	0.0123535
14.9481	0.012176
14.956	0.0121698
14.9639	0.0121637
14.9718	0.0117775
14.9797	0.0117041
14.9876	0.0116307
14.9955	0.0114502
15.0034	0.0110543
15.0113	0.011025
15.0191	0.0109957
15.027	0.0108193
15.0349	0.0109768
15.0428	0.0109233
15.0507	0.0108698
15.0586	0.0107154
15.0665	0.010718
15.0744	0.0107206
15.0823	0.0104017
15.0902	0.0104285
15.0981	0.0103854
15.106	0.0103423
15.1139	0.0101654
15.1218	0.0102821
15.1297	0.0102942
15.1376	0.0103062
15.1455	0.0101399
15.1534	0.0100482
15.1613	0.00995645
15.1692	0.00973886
15.177	0.00968913
15.185	0.0096394
15.1928	0.00945386
15.2007	0.00937433
15.2086	0.00929719
15.2165	0.00922005
15.2244	0.00897836
15.2323	0.00897236
15.2402	0.00896636
15.2481	0.00877854
15.256	0.0084844
15.2639	0.00847223
15.2718	0.00846006
15.2797	0.00827859
15.2876	0.00828515
15.2955	0.00825323
15.3034	0.0082213
15.3113	0.00807862
15.3192	0.00808581
15.3271	0.008093
15.3349	0.00792749
15.3429	0.00797943
15.3507	0.00793548
15.3586	0.00789153
15.3665	0.00775219
15.3744	0.00768717
15.3823	0.00762215
15.3902	0.00728228
15.3981	0.00704386
15.406	0.00695619
15.4139	0.00686851
15.4218	0.00665211
15.4297	0.00664466
15.4376	0.00663721
15.4455	0.00647587
15.4534	0.0062801
15.4613	0.0061687
15.4692	0.00605729
15.4771	0.0057983
15.4849	0.00587402
15.4929	0.00585917
15.5007	0.00584431
15.5086	0.00561867
15.5165	0.00562399
15.5244	0.00562931
15.5323	0.00543312
15.5402	0.00558803
15.5481	0.0056703
[truncated: 535 more rows]

## Sheet: Supplementary Fig1 c
Volume (mL)	A280（A.U.）	Volume (mL)	Molecular Weight (Da)
-0.288195	-0.00439202	16.7472	271430
-0.2803	-0.0046661	16.7556	272275
-0.272405	-0.00494018	16.764	272896
-0.264511	-0.00559785	16.7724	273461
-0.256616	-0.00370644	16.7809	271922
-0.248721	-0.00218127	16.7893	271057
-0.240826	-0.00182063	16.7977	271722
-0.232931	-0.00165447	16.8061	270204
-0.225036	-0.00176883	16.8145	269101
-0.217141	-0.00188318	16.823	269740
-0.209246	-0.00287	16.8314	269774
-0.201351	-0.00330979	16.8398	269451
-0.193456	-0.00404435	16.8482	269848
-0.185561	-0.00506596	16.8566	270386
-0.177666	-0.00513469	16.865	269679
-0.169771	-0.00520342	16.8735	269839
-0.161876	-0.00549442	16.8819	270875
-0.153981	-0.00636959	16.8903	270756
-0.146086	-0.00638978	16.8987	270343
-0.138191	-0.00683086	16.9071	270969
-0.130296	-0.00799253	16.9155	271287
-0.122401	-0.00826301	16.924	271277
-0.114506	-0.00849026	16.9324	271637
-0.106611	-0.00871751	16.9408	272269
-0.0987165	-0.00951893	16.9492	272276
-0.0908216	-0.00968142	16.9576	272309
-0.0829266	-0.00984391	16.966	272708
-0.0750317	-0.0102685	16.9745	272930
-0.0671367	-0.0103625	16.9829	272858
-0.0592418	-0.0104199	16.9913	272965
-0.0513468	-0.0104774	16.9997	273248
-0.0434519	-0.0106686	17.0081	273394
-0.0355569	-0.0106635	17.0166	273452
-0.027662	-0.0106584	17.025	274024
-0.019767	-0.010668	17.0334	274433
-0.011872	-0.0107783	17.0418	274679
-0.0039771	-0.0108054	17.0502	274722
0.00391786	-0.0108325	17.0586	274642
0.0118128	-0.0110922	17.0671	274900
0.0197078	-0.0110668	17.0755	274863
0.0276027	-0.0110852	17.0839	275272
0.0354977	-0.0111036	17.0923	275918
0.0433926	-0.0111545	17.1007	275765
0.0512876	-0.0111599	17.1091	275823
0.0591825	-0.0111653	17.1176	276149
0.0670775	-0.0111859	17.126	275957
0.0749724	-0.0111787	17.1344	275561
0.0828674	-0.0111744	17.1428	276575
0.0907623	-0.0111701	17.1512	277147
0.0986573	-0.0111987	17.1596	276184
0.106552	-0.011191	17.1681	276206
0.114447	-0.0111843	17.1765	276904
0.122342	-0.0111776	17.1849	276332
0.130237	-0.0111305	17.1933	275662
0.138132	-0.0111342	17.2017	275922
0.146027	-0.0111379	17.2101	275635
0.153922	-0.0111604	17.2186	274720
0.161817	-0.0108424	17.227	275302
0.169712	-0.0107519	17.2354	275836
0.177607	-0.0106614	17.2438	275010
0.185502	-0.0104988	17.2522	274931
0.193397	-0.0104299	17.2607	275855
0.201292	-0.0104094	17.2691	275129
0.209187	-0.0103889	17.2775	274391
0.217082	-0.00994557	17.2859	275649
0.224977	-0.00975646	17.2943	275066
0.232871	-0.00956735	17.3027	273353
0.240766	-0.00918372	17.3112	274006
0.248661	-0.00901697	17.3196	274064
0.256556	-0.00893591	17.328	272575
0.264451	-0.00885484	17.3364	271991
0.272346	-0.00812933	17.3448	272291
0.280241	-0.00812331	17.3532	271312
0.288136	-0.00811729	17.3617	269930
0.296031	-0.00804605	17.3701	270928
0.303926	-0.00784891	17.3785	270630
0.311821	-0.00776373	17.3869	268861
0.319716	-0.00767854	17.3953	268473
0.327611	-0.00697617	17.4037	268377
0.335506	-0.00685372	17.4122	265871
0.343401	-0.00682228
0.351296	-0.00679084
0.359191	-0.00644918
0.367086	-0.00639869
0.374981	-0.00634819
0.382876	-0.00583166
0.390771	-0.00557104
0.398665	-0.0054927
0.40656	-0.00541436
0.414455	-0.00530135
0.42235	-0.00524595
0.430245	-0.00519054
0.43814	-0.00462017
0.446035	-0.00431179
0.45393	-0.00420577
0.461825	-0.00409974
0.46972	-0.00381894
0.477615	-0.00378215
0.48551	-0.00374536
0.493405	-0.00341793
0.5013	-0.00321125
0.509195	-0.00320317
0.51709	-0.00319509
0.524985	-0.00230973
0.53288	-0.00224026
0.540775	-0.00217078
0.54867	-0.00185367
0.556565	-0.00152255
0.564459	-0.00149342
0.572354	-0.00146429
0.580249	-0.0010482
0.588144	-0.000840083
0.596039	-0.00063197
0.603934	-0.000294358
0.611829	0.000184374
0.619724	0.000356457
0.627619	0.00052854
0.635514	0.00108509
0.643409	0.00120771
0.651304	0.00133033
0.659199	0.00153768
0.667094	0.00194841
0.674989	0.00207261
0.682884	0.00219681
0.690779	0.0029375
0.698674	0.00328321
0.706569	0.00362892
0.714464	0.00364896
0.722359	0.00410882
0.730253	0.00429035
0.738148	0.00447188
0.746043	0.00494743
0.753938	0.00520453
0.761833	0.00527458
0.769728	0.00534464
0.777623	0.0058888
0.785518	0.00608189
0.793413	0.00627499
0.801308	0.00667985
0.809203	0.00689047
0.817098	0.00698063
0.824993	0.00707079
0.832888	0.00783377
0.840783	0.00784922
0.848678	0.00786468
0.856573	0.00808239
0.864468	0.0082954
0.872363	0.00836809
0.880258	0.00844078
0.888153	0.00882433
0.896048	0.0090136
0.903942	0.00909343
0.911837	0.00917327
0.919732	0.00935535
0.927627	0.00940323
0.935522	0.0094511
0.943417	0.0102127
0.951312	0.0102792
0.959207	0.0102931
0.967102	0.010307
0.974997	0.0103294
0.982892	0.0103431
0.990787	0.0103568
0.998682	0.0108242
1.00658	0.0108339
1.01447	0.0108409
1.02237	0.0108479
1.03026	0.0111712
1.03816	0.0112264
1.04605	0.0112817
1.05395	0.0113723
1.06184	0.0113775
1.06974	0.0113827
1.07763	0.011382
1.08553	0.0116788
1.09342	0.0117782
1.10132	0.0118775
1.10921	0.0120562
1.11711	0.0122675
1.125	0.0123451
1.1329	0.0124226
1.14079	0.0126369
1.14869	0.0127205
1.15658	0.0127484
1.16448	0.0127763
1.17237	0.0128981
1.18027	0.0129326
1.18816	0.0129671
1.19606	0.0132725
1.20395	0.0134211
1.21185	0.0135696
1.21974	0.0136025
1.22764	0.0137259
1.23553	0.0137361
1.24343	0.0137462
1.25132	0.0142763
1.25922	0.0143496
1.26711	0.0143853
1.27501	0.0144209
1.2829	0.0147759
1.2908	0.0148019
1.29869	0.0148279
1.30659	0.0150823
1.31448	0.0151452
1.32237	0.0151768
1.33027	0.0152084
1.33816	0.0156106
1.34606	0.0157242
1.35395	0.0158378
1.36185	0.0159116
1.36974	0.0159267
1.37764	0.0159305
1.38553	0.0159343
1.39343	0.0160517
1.40132	0.016093
1.40922	0.0161342
1.41711	0.0162687
1.42501	0.0163024
1.4329	0.0163165
1.4408	0.0163307
1.44869	0.0163705
1.45659	0.0163703
1.46448	0.0163701
1.47238	0.0163528
1.48027	0.0163567
1.48817	0.0163605
1.49606	0.0163606
1.50396	0.0163655
1.51185	0.0163704
1.51975	0.0163513
1.52764	0.0161899
1.53554	0.0161975
1.54343	0.0162033
1.55133	0.0162091
1.55922	0.01641
1.56712	0.0164569
1.57501	0.016482
1.58291	0.016507
1.5908	0.01668
1.5987	0.0167157
1.60659	0.0167513
1.61449	0.0168
1.62238	0.0167861
1.63028	0.0167721
1.63817	0.0167329
1.64607	0.0167364
1.65396	0.0167399
1.66186	0.0167358
1.66975	0.0167329
1.67765	0.01673
1.68554	0.0167028
1.69344	0.0164713
1.70133	0.0164117
1.70923	0.0163521
1.71712	0.0161637
1.72502	0.0160145
1.73291	0.016013
1.74081	0.0160115
1.7487	0.0158073
1.7566	0.0157539
1.76449	0.0157005
1.77239	0.0155582
1.78028	0.015237
1.78818	0.0152002
1.79607	0.0151635
1.80397	0.0148213
1.81186	0.0148263
1.81976	0.0148313
1.82765	0.014789
1.83555	0.0146966
1.84344	0.0147005
1.85134	0.0147043
1.85923	0.0147033
1.86713	0.014694
1.87502	0.0146847
1.88292	0.0146268
1.89081	0.0140682
1.89871	0.0140146
1.9066	0.013961
1.9145	0.0138154
1.92239	0.0138163
1.93029	0.0138172
1.93818	0.0137341
1.94608	0.0132102
1.95397	0.0131599
1.96187	0.0131095
1.96976	0.0126964
1.97766	0.0126139
1.98555	0.0124135
1.99345	0.012213
2.00134	0.0117967
2.00924	0.0117461
2.01713	0.0116954
2.02503	0.0115554
2.03292	0.0112555
2.04082	0.0111068
2.04871	0.0109581
2.05661	0.0105186
2.0645	0.0104969
2.0724	0.0104752
2.08029	0.0103871
2.08819	0.00988057
2.09608	0.00965901
2.10398	0.00943745
2.11187	0.00891348
2.11977	0.00885299
2.12766	0.00841882
2.13556	0.00798464
2.14345	0.00730839
2.15134	0.00715886
2.15924	0.00700932
2.16713	0.00657219
2.17503	0.00656112
2.18292	0.00655005
2.19082	0.00646553
2.19871	0.00566923
2.20661	0.00561258
2.2145	0.00555593
2.2224	0.00534849
2.23029	0.00531363
2.23819	0.00512503
2.24608	0.00493643
2.25398	0.00449464
2.26187	0.00422707
2.26977	0.00395951
2.27766	0.00340663
2.28556	0.00308094
2.29345	0.00280721
2.30135	0.00253348
2.30924	0.00143163
2.31714	0.00125734
2.32503	0.00108305
2.33293	0.000563853
2.34082	2.73551e-05
2.34872	-3.87946e-05
2.35661	-0.000104944
2.36451	-0.000923613
2.3724	-0.0010876
2.3803	-0.00125159
2.38819	-0.0016757
2.39609	-0.00188098
2.40398	-0.00205588
2.41188	-0.00223077
2.41977	-0.00263397
2.42767	-0.00267431
2.43556	-0.00271465
2.44346	-0.00281385
2.45135	-0.0030389
2.45925	-0.00315092
2.46714	-0.00326294
2.47504	-0.00360255
2.48293	-0.00360974
2.49083	-0.00361693
2.49872	-0.00385117
2.50662	-0.00434687
2.51451	-0.00435316
2.52241	-0.00435945
2.5303	-0.00463616
2.5382	-0.00465673
2.54609	-0.0046773
2.55399	-0.00481284
2.56188	-0.00520763
2.56978	-0.00525669
2.57767	-0.00530575
2.58557	-0.00542138
2.59346	-0.00545373
2.60136	-0.00548608
2.60925	-0.00557384
2.61715	-0.00622274
2.62504	-0.00622927
2.63294	-0.00623581
2.64083	-0.0062713
2.64873	-0.00638178
2.65662	-0.00638751
2.66452	-0.00639324
2.67241	-0.00665313
2.68031	-0.0066774
2.6882	-0.00670168
2.6961	-0.00697874
2.70399	-0.00717094
2.71189	-0.00719244
2.71978	-0.00721395
2.72768	-0.00729522
2.73557	-0.007314
2.74347	-0.00733277
2.75136	-0.00742857
2.75926	-0.00768948
2.76715	-0.00771974
2.77505	-0.00775
2.78294	-0.00783888
2.79084	-0.00782256
2.79873	-0.00785162
2.80663	-0.00788068
2.81452	-0.00794536
2.82242	-0.00783785
2.83031	-0.00778425
2.83821	-0.00773064
2.8461	-0.00764288
2.854	-0.00763568
2.86189	-0.00763113
2.86979	-0.00762657
2.87768	-0.00745827
2.88558	-0.00744801
2.89347	-0.00743775
2.90137	-0.007256
2.90926	-0.0070935
2.91716	-0.00702087
2.92505	-0.00694824
2.93295	-0.00668581
2.94084	-0.006597
2.94874	-0.0065082
2.95663	-0.00636536
2.96453	-0.00610662
2.97242	-0.00609152
2.98031	-0.00607642
2.98821	-0.00573621
2.9961	-0.00557043
3.004	-0.00540465
3.01189	-0.00525577
3.01979	-0.00485082
3.02768	-0.00469235
3.03558	-0.00453389
3.04347	-0.00389024
3.05137	-0.00379063
3.05926	-0.00369102
3.06716	-0.00360456
3.07505	-0.00323318
3.08295	-0.00307542
3.09084	-0.00291766
3.09874	-0.0024314
3.10663	-0.00224812
3.11453	-0.002211
3.12242	-0.00217388
3.13032	-0.0014238
3.13821	-0.00139599
3.14611	-0.00136817
3.154	-0.000943226
3.1619	-0.000661751
3.16979	-0.000604751
3.17769	-0.000547752
3.18558	0.000195638
3.19348	0.000350436
3.20137	0.000505235
3.20927	0.000942618
3.21716	0.00116901
3.22506	0.00122305
3.23295	0.00127709
3.24085	0.00211917
3.24874	0.00216214
3.25664	0.00220512
3.26453	0.00242523
3.27243	0.00286958
3.28032	0.00306693
3.28822	0.00326427
3.29611	0.00381621
3.30401	0.00385451
3.3119	0.00389282
3.3198	0.00390992
3.32769	0.00433424
3.33559	0.00447788
3.34348	0.00462151
3.35138	0.0051887
3.35927	0.00551463
3.36717	0.00584055
3.37506	0.00585887
3.38296	0.00621792
3.39085	0.00636282
3.39875	0.00650772
3.40664	0.00697197
3.41454	0.00722247
3.42243	0.00726425
3.43033	0.00730604
3.43822	0.00777299
3.44612	0.00799559
3.45401	0.00821818
3.46191	0.00872731
3.4698	0.00909178
3.4777	0.00915006
3.48559	0.00920833
3.49349	0.0100389
3.50138	0.0100613
3.50928	0.0100836
3.51717	0.0102206
3.52507	0.010664
3.53296	0.0107746
3.54086	0.0108851
3.54875	0.0116015
3.55665	0.0116941
3.56454	0.0117866
3.57244	0.0119447
3.58033	0.0120869
3.58823	0.0121383
3.59612	0.0121897
3.60402	0.0127478
3.61191	0.0127551
3.61981	0.012761
3.6277	0.0127669
3.6356	0.0130332
3.64349	0.0130562
3.65139	0.0130792
3.65928	0.0133855
3.66718	0.0135332
3.67507	0.0135594
3.68297	0.0135857
3.69086	0.0138942
3.69876	0.0140029
3.70665	0.0141117
3.71455	0.0143229
3.72244	0.0144295
3.73034	0.0144801
3.73823	0.0145307
3.74613	0.014842
3.75402	0.0149772
3.76192	0.0151124
3.76981	0.0151976
3.77771	0.0152074
3.7856	0.0152146
3.7935	0.0152218
3.80139	0.0158026
3.80929	0.015874
3.81718	0.0159455
3.82507	0.0161195
3.83297	0.0162046
3.84086	0.0162157
3.84876	0.0162268
3.85665	0.0165811
3.86455	0.0167438
3.87244	0.0169065
3.88034	0.0170751
3.88823	0.0172495
3.89613	0.0173351
3.90402	0.0174207
3.91192	0.017634
3.91981	0.017733
3.92771	0.0177642
3.9356	0.0177826
3.9435	0.0177902
3.95139	0.0177957
3.95929	0.0178012
3.96718	0.0182782
3.97508	0.0183447
3.98297	0.0183584
3.99087	0.0183721
3.99876	0.0187119
4.00666	0.0187965
4.01455	0.0188812
4.02245	0.0188894
4.03034	0.0188719
4.03824	0.0188544
4.04613	0.0187357
4.05403	0.0189684
4.06192	0.0190373
4.06982	0.0191061
4.07771	0.0192986
4.08561	0.0193547
4.0935	0.0193798
4.1014	0.019405
4.10929	0.0197408
4.11719	0.0198359
4.12508	0.0199309
4.13298	0.0199506
4.14087	0.0199508
4.14877	0.0199511
4.15666	0.0198961
4.16456	0.0197581
4.17245	0.0195232
4.18035	0.0185851
4.18824	0.0180813
4.19614	0.0179286
4.20403	0.0173695
4.21193	0.0164241
4.21982	0.0163906
4.22772	0.0163571
4.23561	0.0161314
4.24351	0.0157413
4.2514	0.0156308
4.2593	0.0155203
4.26719	0.0151483
4.27509	0.0151098
4.28298	0.0150714
4.29088	0.0149847
4.29877	0.01446
4.30667	0.0144651
4.31456	0.0144702
4.32246	0.0141569
4.33035	0.0141517
4.33825	0.0141465
4.34614	0.01396
4.35404	0.0131858
4.36193	0.0131224
4.36983	0.013059
4.37772	0.0127304
4.38562	0.0124875
4.39351	0.0123282
4.40141	0.0121689
4.4093	0.0113331
4.4172	0.0110956
4.42509	0.0108581
4.43299	0.010345
4.44088	0.00986502
4.44878	0.00942468
4.45667	0.00898434
4.46457	0.00806491
4.47246	0.00802114
4.48036	0.0077868
4.48825	0.00692158
4.49615	0.00638678
4.50404	0.00610359
4.51194	0.0058204
4.51983	0.00490436
4.52773	0.00475924
4.53562	0.00461413
4.54352	0.00419301
4.55141	0.00372133
4.55931	0.00350257
4.5672	0.00328381
4.5751	0.00283614
4.58299	0.00272521
4.59089	0.00245993
4.59878	0.00219465
4.60668	0.00165051
4.61457	0.00153336
4.62247	0.00141621
4.63036	0.00102606
4.63826	0.000834184
4.64615	0.000624477
4.65404	0.00041477
4.66194	-0.000469946
4.66983	-0.000618076
4.67773	-0.000766206
4.68562	-0.00112395
4.69352	-0.0014586
4.70141	-0.00151239
4.70931	-0.00156618
4.7172	-0.00219309
4.7251	-0.00239482
4.73299	-0.00259655
4.74089	-0.00303484
4.74878	-0.00327821
4.75668	-0.00348913
4.76457	-0.00370006
4.77247	-0.00414416
4.78036	-0.00422827
4.78826	-0.00431238
4.79615	-0.00458829
4.80405	-0.00492974
4.81194	-0.0050435
4.81984	-0.00515727
4.82773	-0.00547236
4.83563	-0.00559649
4.84352	-0.00572062
4.85142	-0.00599986
4.85931	-0.00631335
4.86721	-0.00638198
4.8751	-0.00645062
4.883	-0.00674167
4.89089	-0.00683071
4.89879	-0.00699099
4.90668	-0.00715126
4.91458	-0.00758489
4.92247	-0.00766561
4.93037	-0.00774633
4.93826	-0.00798952
4.94616	-0.00798973
4.95405	-0.00798994
4.96195	-0.00800062
4.96984	-0.00857387
4.97774	-0.00863253
4.98563	-0.00869118
4.99353	-0.0090811
5.00142	-0.00909796
5.00932	-0.00914854
5.01721	-0.00919912
5.02511	-0.00938852
5.033	-0.00938416
5.0409	-0.00937979
5.04879	-0.00939838
5.05669	-0.00962395
5.06458	-0.00967418
5.07248	-0.0097244
5.08037	-0.00991925
5.08827	-0.00991923
5.09616	-0.00991922
5.10406	-0.00993034
5.11195	-0.0100147
5.11985	-0.0100168
5.12774	-0.0100188
5.13564	-0.0100795
5.14353	-0.0100745
5.15143	-0.0100695
5.15932	-0.0100711
5.16722	-0.0102327
5.17511	-0.0101525
5.18301	-0.0101227
5.1909	-0.0100928
5.1988	-0.00991142
5.20669	-0.00990169
5.21459	-0.00989514
5.22248	-0.00988902
5.23038	-0.00988329
5.23827	-0.00987756
5.24617	-0.0100342
5.25406	-0.00996741
5.26196	-0.00993579
5.26985	-0.00992785
5.27775	-0.00991991
5.28564	-0.00966746
5.29354	-0.00954076
5.30143	-0.00941406
5.30933	-0.00932569
5.31722	-0.0093179
5.32512	-0.0093132
5.33301	-0.0093085
5.34091	-0.00877711
5.3488	-0.00866728
5.3567	-0.00855745
5.36459	-0.00854458
5.37249	-0.00851195
5.38038	-0.00849614
5.38828	-0.00848033
5.39617	-0.00808176
5.40407	-0.00803238
5.41196	-0.00800805
5.41986	-0.00798371
5.42775	-0.00780899
5.43565	-0.00772682
5.44354	-0.00764465
5.45144	-0.00742161
5.45933	-0.00731069
5.46723	-0.00726017
5.47512	-0.00720965
5.48301	-0.00689292
5.49091	-0.0067669
5.4988	-0.00664088
5.5067	-0.00617689
5.51459	-0.00601635
5.52249	-0.00600835
5.53038	-0.00600036
5.53828	-0.00561693
5.54617	-0.0054693
5.55407	-0.00532166
5.56196	-0.00506464
5.56986	-0.00489592
5.57775	-0.00486875
5.58565	-0.00484159
5.59354	-0.00413375
5.60144	-0.0041243
5.60933	-0.00411486
5.61723	-0.00402003
5.62512	-0.00361304
5.63302	-0.00344008
5.64091	-0.00326711
5.64881	-0.00271143
5.6567	-0.00256774
5.6646	-0.00242404
5.67249	-0.00213834
5.68039	-0.00176886
5.68828	-0.0017592
5.69618	-0.00174953
5.70407	-0.00136723
5.71197	-0.00106633
5.71986	-0.000931302
5.72776	-0.000796275
5.73565	-0.000380221
5.74355	-0.000197232
5.75144	-1.42433e-05
5.75934	0.000161789
5.76723	0.000226478
5.77513	0.000242776
5.78302	0.000259074
5.79092	0.00108368
5.79881	0.00112275
5.80671	0.00116182
5.8146	0.00154765
5.8225	0.0017506
5.83039	0.00185099
5.83829	0.00195139
5.84618	0.00228531
5.85408	0.00241927
5.86197	0.00255323
5.86987	0.00265363
5.87776	0.00296857
5.88566	0.00306435
5.89355	0.00316013
5.90145	0.00381294
5.90934	0.00383419
5.91724	0.00385543
5.92513	0.00424609
5.93303	0.00469311
5.94092	0.00477347
5.94882	0.00485384
5.95671	0.00575883
5.96461	0.00584483
5.9725	0.00593082
5.9804	0.00595284
5.98829	0.00683226
5.99619	0.00684922
6.00408	0.00686618
6.01198	0.00734026
6.01987	0.00741777
6.02777	0.00744727
6.03566	0.00747677
6.04356	0.00781465
6.05145	0.00794607
6.05935	0.0080775
6.06724	0.00828457
6.07514	0.00838831
6.08303	0.00841764
6.09093	0.00844698
6.09882	0.00879786
6.10672	0.00887703
6.11461	0.00895619
6.12251	0.0092383
6.1304	0.00934226
6.1383	0.00938563
6.14619	0.00942901
6.15409	0.00967914
6.16198	0.00971692
6.16988	0.0097547
6.17777	0.00987857
6.18567	0.010058
6.19356	0.010138
6.20146	0.010218
6.20935	0.0104795
6.21725	0.0105513
6.22514	0.0106232
6.23304	0.0107416
6.24093	0.0108878
6.24883	0.0109113
6.25672	0.0109348
6.26462	0.0111694
6.27251	0.0111832
6.28041	0.0111906
6.2883	0.011198
6.2962	0.0113873
6.30409	0.0114561
6.31199	0.0115249
6.31988	0.0116556
6.32777	0.0117144
6.33567	0.0117264
6.34356	0.0117385
6.35146	0.0118611
6.35935	0.0119198
6.36725	0.0119784
6.37514	0.0122237
6.38304	0.0123162
6.39093	0.0123569
6.39883	0.0123769
6.40672	0.0123866
6.41462	0.0123879
6.42251	0.0123891
6.43041	0.0124499
6.4383	0.0124629
6.4462	0.0124665
6.45409	0.01247
6.46199	0.0125546
6.46988	0.0125803
6.47778	0.0126059
6.48567	0.0126515
6.49357	0.0126767
6.50146	0.0126907
6.50936	0.0126913
6.51725	0.0126918
6.52515	0.0126791
6.53304	0.0124104
6.54094	0.0124486
6.54883	0.0124513
6.55673	0.0124541
6.56462	0.0124462
6.57252	0.012456
6.58041	0.012462
6.58831	0.0123792
6.5962	0.0122964
6.6041	0.0122945
6.61199	0.0122926
6.61989	0.0121249
6.62778	0.0121456
6.63568	0.0121399
6.64357	0.0121342
6.65147	0.0120588
6.65936	0.0120726
6.66726	0.0120579
6.67515	0.0120432
6.68305	0.0120043
6.69094	0.0119673
6.69884	0.0119304
6.70673	0.0114435
6.71463	0.011417
6.72252	0.0113906
6.73042	0.0112451
6.73831	0.0111967
6.74621	0.0111482
6.7541	0.0110158
6.762	0.0107317
6.76989	0.010666
6.77779	0.0106003
6.78568	0.0102708
6.79358	0.0102075
6.80147	0.0101368
6.80937	0.010066
6.81726	0.0094024
6.82516	0.00934059
6.83305	0.00927878
6.84095	0.00888581
6.84884	0.00848693
6.85674	0.00848647
6.86463	0.008486
6.87253	0.0079517
6.88042	0.00793684
6.88832	0.00792198
6.89621	0.00762061
6.90411	0.00704105
6.912	0.00699414
6.9199	0.00694723
6.92779	0.0059569
6.93569	0.00592166
6.94358	0.00588641
6.95148	0.00572341
6.95937	0.00532585
6.96727	0.00526745
6.97516	0.00520906
6.98306	0.0048585
6.99095	0.00468154
6.99885	0.00447136
7.00674	0.00426118
7.01464	0.00373068
7.02253	0.0036482
7.03043	0.00356571
7.03832	0.00316938
7.04622	0.00297524
7.05411	0.00279684
7.06201	0.00261843
7.0699	0.00178875
7.0778	0.00175926
7.08569	0.00172978
7.09359	0.00124473
7.10148	0.001043
7.10938	0.000891907
7.11727	0.000740818
7.12517	0.000348393
7.13306	0.000297675
7.14096	0.000283602
7.14885	-0.000571204
7.15674	-0.000934282
7.16464	-0.0011007
7.17253	-0.00126713
7.18043	-0.00164736
7.18832	-0.00180094
7.19622	-0.00195451
7.20411	-0.00234933
7.21201	-0.00284896
7.2199	-0.00309451
7.2278	-0.00334005
7.23569	-0.00386669
7.24359	-0.00388811
7.25148	-0.00390953
7.25938	-0.00410414
7.26727	-0.00462607
7.27517	-0.00478822
7.28306	-0.00495038
7.29096	-0.00538548
7.29885	-0.00561059
7.30675	-0.00593609
7.31464	-0.00626159
7.32254	-0.00675515
7.33043	-0.00678063
7.33833	-0.00680612
7.34622	-0.0070953
7.35412	-0.00709416
7.36201	-0.00709302
7.36991	-0.00711718
7.3778	-0.00746644
7.3857	-0.00756403
7.39359	-0.00766163
7.40149	-0.00805686
7.40938	-0.00832708
7.41728	-0.00838833
7.42517	-0.00844958
7.43307	-0.00869226
7.44096	-0.00874487
7.44886	-0.00879749
7.45675	-0.00908661
7.46465	-0.00917351
7.47254	-0.00918871
7.48044	-0.0092039
7.48833	-0.00945381
7.49623	-0.00944527
7.50412	-0.00944148
7.51202	-0.00943769
7.51991	-0.00949185
7.52781	-0.00918345
7.5357	-0.00916615
7.5436	-0.00914885
7.55149	-0.00908275
7.55939	-0.00906838
7.56728	-0.00906341
7.57518	-0.00905844
7.58307	-0.00904089
7.59097	-0.00903144
7.59886	-0.00902198
7.60676	-0.00885035
7.61465	-0.00883306
7.62255	-0.00882268
7.63044	-0.0088123
7.63834	-0.00868529
7.64623	-0.00861992
7.65413	-0.00855455
7.66202	-0.00850661
7.66992	-0.00847337
7.67781	-0.00846423
7.68571	-0.00845509
7.6936	-0.00814309
7.7015	-0.008034
7.70939	-0.00798501
7.71729	-0.00793602
7.72518	-0.007768
7.73308	-0.00770301
7.74097	-0.00763803
7.74887	-0.00708644
7.75676	-0.00693373
7.76466	-0.00678102
7.77255	-0.00671066
7.78045	-0.00639272
7.78834	-0.00636974
7.79624	-0.00634676
7.80413	-0.00612067
7.81203	-0.00606457
7.81992	-0.00603518
7.82782	-0.00600579
7.83571	-0.00571571
7.84361	-0.00562382
7.8515	-0.00553194
7.8594	-0.00511493
7.86729	-0.00487394
7.87519	-0.00477236
7.88308	-0.00467079
7.89098	-0.00385742
7.89887	-0.00381214
7.90677	-0.00376685
7.91466	-0.00321072
7.92256	-0.00284922
7.93045	-0.0027925
7.93835	-0.00273578
7.94624	-0.00165414
7.95414	-0.00157237
7.96203	-0.00149061
7.96993	-0.00141881
7.97782	-0.000915445
7.98571	-0.000681984
7.99361	-0.000448522
8.0015	-3.95024e-05
8.0094	0.000167795
8.01729	0.000375093
8.02519	0.000744174
8.03308	0.00125497
8.04098	0.00134684
8.04887	0.00143872
8.05677	0.0023722
8.06466	0.00254354
8.07256	0.00271488
8.08045	0.00282154
8.08835	0.0028929
8.09624	0.00290589
8.10414	0.00291889
8.11203	0.0037908
8.11993	0.0042154
8.12782	0.00442893
8.13572	0.00464246
8.14361	0.00500309
8.15151	0.0051469
8.1594	0.0052907
8.1673	0.00566719
8.17519	0.0060611
8.18309	0.00645502
8.19098	0.00648001
8.19888	0.00734558
8.20677	0.00736584
8.21467	0.00738609
8.22256	0.0078347
8.23046	0.00830033
8.23835	0.00850976
8.24625	0.00871919
8.25414	0.00900411
8.26204	0.00909574
8.26993	0.00918737
8.27783	0.00977069
8.28572	0.0103715
8.29362	0.0106427
8.30151	0.010914
8.30941	0.0111748
8.3173	0.0112407
8.3252	0.0113065
8.33309	0.0118122
8.34099	0.0123561
8.34888	0.0125689
8.35678	0.0127817
8.36467	0.0130172
8.37257	0.0131283
8.38046	0.0132394
8.38836	0.0134569
8.39625	0.0144183
8.40415	0.0144903
8.41204	0.0145623
8.41994	0.0148334
8.42783	0.0149691
8.43573	0.0149999
8.44362	0.0150307
8.45152	0.015428
8.45941	0.0155749
8.46731	0.0157218
8.4752	0.0162381
8.4831	0.0164284
8.49099	0.0166187
8.49889	0.0167268
8.50678	0.0177043
8.51468	0.017842
8.52257	0.0179797
8.53047	0.018538
8.53836	0.0190935
8.54626	0.0192319
8.55415	0.0193702
8.56205	0.019605
8.56994	0.0197017
8.57784	0.0197984
8.58573	0.0198127
8.59363	0.0199895
8.60152	0.020063
8.60942	0.0201364
8.61731	0.0205135
8.62521	0.0205298
8.6331	0.0205393
8.641	0.0205407
8.64889	0.0205421
8.65679	0.0205168
8.66468	0.0204353
8.67258	0.0205384
8.68047	0.0205432
8.68837	0.020548
8.69626	0.0205438
8.70416	0.02078
8.71205	0.0208002
8.71995	0.0208204
8.72784	0.0209097
8.73574	0.0209233
8.74363	0.0209234
8.75153	0.0209236
8.75942	0.0211723
8.76732	0.0212012
8.77521	0.0212067
8.78311	0.0212121
8.791	0.0211942
8.7989	0.0211328
8.80679	0.0209961
8.81468	0.0210281
8.82258	0.0210444
8.83047	0.0210547
8.83837	0.0210619
8.84626	0.0210543
8.85416	0.0210468
8.86205	0.0209881
8.86995	0.0209549
8.87784	0.0209217
8.88574	0.0205654
8.89363	0.0203454
8.90153	0.0202834
8.90942	0.0202214
8.91732	0.019975
8.92521	0.0199572
8.93311	0.0199394
8.941	0.0196936
8.9489	0.0194813
8.95679	0.0194533
8.96469	0.0194253
8.97258	0.0192112
8.98048	0.0191652
8.98837	0.0191193
8.99627	0.0190041
9.00416	0.0185097
9.01206	0.0184888
9.01995	0.0184678
9.02785	0.0176123
9.03574	0.0175775
9.04364	0.0175426
9.05153	0.0173312
9.05943	0.0168068
9.06732	0.016741
9.07522	0.0166752
9.08311	0.0163611
9.09101	0.0161628
9.0989	0.015975
9.1068	0.0157873
9.11469	0.0151363
9.12259	0.0149243
9.13048	0.0147123
9.13838	0.014262
9.14627	0.0141633
9.15417	0.0139175
9.16206	0.0136716
9.16996	0.013055
9.17785	0.0128774
9.18575	0.0126997
9.19364	0.0122753
9.20154	0.0119796
9.20943	0.0117316
9.21733	0.0114837
9.22522	0.0107321
9.23312	0.0106713
9.24101	0.0106104
9.24891	0.010309
9.2568	0.00994909
9.2647	0.00982758
9.27259	0.00970607
9.28049	0.00881769
9.28838	0.00864353
9.29628	0.00856831
9.30417	0.0077655
9.31207	0.00733589
9.31996	0.00715975
9.32786	0.0069836
9.33575	0.00656221
9.34365	0.00637413
9.35154	0.00598091
9.35944	0.00558769
9.36733	0.00493157
9.37523	0.00485744
9.38312	0.00478331
9.39102	0.00385574
9.39891	0.00356729
9.40681	0.00335329
9.4147	0.0031393
9.4226	0.00244888
9.43049	0.00223306
9.43839	0.00201723
9.44628	0.00157897
9.45418	0.00131131
9.46207	0.00105558
9.46997	0.000799846
9.47786	7.59891e-06
9.48576	-0.000180759
9.49365	-0.000369116
9.50155	-0.000789144
9.50944	-0.000815187
9.51734	-0.000927684
9.52523	-0.00104018
9.53313	-0.00140489
9.54102	-0.00172441
9.54892	-0.0018569
9.55681	-0.00273048
9.56471	-0.00284574
9.5726	-0.00287073
9.5805	-0.00289572
9.58839	-0.00320949
9.59629	-0.00340506
9.60418	-0.0034938
9.61208	-0.00423231
9.61997	-0.00448279
9.62787	-0.00449149
9.63576	-0.00450018
9.64366	-0.00463885
9.65155	-0.00475507
9.65944	-0.00512146
9.66734	-0.00548785
9.67523	-0.00582188
9.68313	-0.00578782
9.69102	-0.00578342
9.69892	-0.00577902
9.70681	-0.00584635
9.71471	-0.00618951
9.7226	-0.00653266
9.7305	-0.00707223
9.73839	-0.00689038
9.74629	-0.00684949
9.75418	-0.00687495
9.76208	-0.00690041
9.76997	-0.00696622
9.77787	-0.00711272
9.78576	-0.00748152
9.79366	-0.00734133
9.80155	-0.00727099
9.80945	-0.00725888
9.81734	-0.00725299
9.82524	-0.0072626
9.83313	-0.00727221
9.84103	-0.00778626
9.84892	-0.00722683
9.85682	-0.00712105
9.86471	-0.00701527
9.87261	-0.00689472
9.8805	-0.00684773
9.8884	-0.00682442
9.89629	-0.0068011
9.90419	-0.00674532
9.91208	-0.0067298
9.91998	-0.0067217
9.92787	-0.0067136
9.93577	-0.00659406
9.94366	-0.00655451
9.95156	-0.00651496
9.95945	-0.00625321
9.96735	-0.00623878
9.97524	-0.00622436
9.98314	-0.00609575
9.99103	-0.00567065
9.99893	-0.00549559
10.0068	-0.00532053
10.0147	-0.00509788
10.0226	-0.00498905
10.0305	-0.00496973
10.0384	-0.0049504
10.0463	-0.00424081
10.0542	-0.00420462
10.0621	-0.00416842
10.07	-0.00398425
10.0779	-0.0038658
10.0858	-0.00382008
10.0937	-0.00377436
10.1016	-0.00282819
10.1095	-0.00255743
10.1174	-0.00228667
10.1252	-0.00196579
10.1331	-0.00156018
10.141	-0.00138785
10.1489	-0.00121553
10.1568	-0.000455224
10.1647	-0.000193278
10.1726	6.86669e-05
10.1805	0.000246725
10.1884	0.000553255
10.1963	0.000610408
10.2042	0.000667561
10.2121	0.00133183
10.22	0.00148758
10.2279	0.00164333
10.2358	0.00181865
10.2437	0.00270752
10.2516	0.00278422
10.2595	0.00286092
10.2674	0.00345899
10.2753	0.00386264
10.2831	0.00426629
10.291	0.00435428
10.2989	0.00531012
10.3068	0.00535446
10.3147	0.0053988
10.3226	0.00588894
10.3305	0.00680692
10.3384	0.00700174
10.3463	0.00709886
10.3542	0.00802725
10.3621	0.00830246
10.37	0.00857767
10.3779	0.00891736
10.3858	0.00977076
10.3937	0.00978105
10.4016	0.00979133
10.4095	0.010604
10.4174	0.0109206
10.4253	0.0112371
10.4332	0.0115234
10.441	0.0125419
10.4489	0.0125684
10.4568	0.0125949
10.4647	0.0134333
10.4726	0.0136905
10.4805	0.0139477
10.4884	0.0141946
10.4963	0.0152681
10.5042	0.0153513
10.5121	0.0154346
10.52	0.0162449
10.5279	0.0167815
10.5358	0.017318
10.5437	0.0174132
10.5516	0.0184977
10.5595	0.0185257
10.5674	0.0185537
10.5753	0.0188202
10.5832	0.0191736
10.591	0.0193374
10.5989	0.0195011
10.6068	0.020113
10.6147	0.0204154
10.6226	0.0207179
10.6305	0.0210309
10.6384	0.0213249
10.6463	0.0213511
10.6542	0.0213774
10.6621	0.0224104
10.67	0.0224944
10.6779	0.0224989
10.6858	0.0225034
10.6937	0.0225063
10.7016	0.0225061
10.7095	0.0224997
10.7174	0.0233265
10.7253	0.023344
10.7332	0.0233509
10.7411	0.0233564
10.7489	0.0233618
10.7568	0.0233497
10.7647	0.0231815
10.7726	0.023872
10.7805	0.0239813
10.7884	0.0240157
10.7963	0.02405
10.8042	0.024437
10.8121	0.0245609
10.82	0.0246848
10.8279	0.0251176
10.8358	0.0252897
10.8437	0.0253347
10.8516	0.0253797
10.8595	0.0263552
10.8674	0.0263892
10.8753	0.0264231
10.8832	0.0267009
10.8911	0.0268826
10.899	0.0269623
10.9068	0.027005
10.9147	0.0270291
10.9226	0.0270357
10.9305	0.0270423
10.9384	0.0273842
10.9463	0.0275297
10.9542	0.0275689
10.9621	0.0276081
10.97	0.0278198
10.9779	0.027855
10.9858	0.0278902
10.9937	0.027927
11.0016	0.0280289
11.0095	0.0280377
11.0174	0.0280465
11.0253	0.0284171
11.0332	0.028604
11.0411	0.0286867
11.049	0.0287695
11.0569	0.0290781
11.0647	0.0291208
11.0726	0.0291635
11.0805	0.0292082
11.0884	0.0292175
11.0963	0.0292205
11.1042	0.0292235
11.1121	0.0296221
11.12	0.0297515
11.1279	0.029881
11.1358	0.0298675
11.1437	0.029854
11.1516	0.0298065
11.1595	0.0297037
11.1674	0.0298999
11.1753	0.0299417
11.1832	0.0299834
11.1911	0.0303709
11.199	0.0303761
11.2069	0.0303812
11.2148	0.0303763
11.2226	0.0303575
11.2305	0.0303112
11.2384	0.0300782
11.2463	0.0304587
11.2542	0.0308289
11.2621	0.030876
11.27	0.0308927
11.2779	0.0308672
11.2858	0.0308417
11.2937	0.0306996
11.3016	0.0305841
11.3095	0.0306965
11.3174	0.0307495
11.3253	0.0307664
11.3332	0.0307529
11.3411	0.0307393
11.349	0.0306313
11.3569	0.0307448
11.3648	0.0311127
11.3726	0.0311961
11.3805	0.0312794
11.3884	0.0315369
11.3963	0.0315514
11.4042	0.0315504
11.4121	0.0315495
11.42	0.0315107
11.4279	0.031427
11.4358	0.0307669
11.4437	0.0311336
11.4516	0.0313324
11.4595	0.0313665
11.4674	0.0314007
11.4753	0.0317478
11.4832	0.0318086
11.4911	0.0318694
11.499	0.0320972
11.5069	0.0321267
11.5148	0.0321188
11.5227	0.0321108
11.5305	0.0320105
11.5384	0.0317612
11.5463	0.0311388
11.5542	0.0314749
11.5621	0.0318217
11.57	0.0318831
11.5779	0.0318096
11.5858	0.0317362
11.5937	0.0315812
11.6016	0.0312644
11.6095	0.0315518
11.6174	0.0319349
11.6253	0.0320756
11.6332	0.0322164
11.6411	0.0329631
11.649	0.032979
11.6569	0.0329853
11.6648	0.0329916
11.6727	0.0333435
11.6806	0.0333705
11.6884	0.0333975
11.6963	0.0334135
11.7042	0.0334168
11.7121	0.0334202
11.72	0.0332869
11.7279	0.0329631
11.7358	0.0323008
11.7437	0.0315323
11.7516	0.0317435
11.7595	0.0317483
11.7674	0.031753
11.7753	0.0317532
11.7832	0.0316208
11.7911	0.0314885
11.799	0.0308596
11.8069	0.0312285
11.8148	0.0316351
11.8227	0.0316973
11.8306	0.0317594
11.8385	0.0320741
11.8463	0.0321581
11.8542	0.0322421
11.8621	0.0322559
11.87	0.0322632
11.8779	0.0322597
11.8858	0.0322562
11.8937	0.0322845
11.9016	0.0322827
11.9095	0.0322809
11.9174	0.0322684
11.9253	0.0322405
11.9332	0.0322125
11.9411	0.0319705
11.949	0.0319746
11.9569	0.0319786
11.9648	0.0319724
11.9727	0.0315177
11.9806	0.0313639
11.9885	0.0312102
11.9964	0.0308716
12.0042	0.0308287
12.0121	0.0307858
12.02	0.0306738
12.0279	0.0300448
12.0358	0.0299417
12.0437	0.0298386
12.0516	0.0294892
12.0595	0.0294804
12.0674	0.0294717
12.0753	0.0294243
12.0832	0.0289647
12.0911	0.0289567
12.099	0.0289486
12.1069	0.0285954
12.1148	0.0284639
12.1227	0.0283464
12.1306	0.0282289
12.1385	0.0275488
12.1464	0.0275084
12.1542	0.0274679
12.1621	0.0271251
12.17	0.0268512
12.1779	0.0268189
12.1858	0.0267867
12.1937	0.0260643
12.2016	0.025954
12.2095	0.0258436
12.2174	0.0254357
12.2253	0.0251038
12.2332	0.0249349
12.2411	0.024766
12.249	0.0243907
12.2569	0.0241918
12.2648	0.0239929
12.2727	0.0235774
12.2806	0.0231961
12.2885	0.0231686
12.2964	0.0231411
12.3043	0.0223243
12.3121	0.0221375
12.32	0.0219506
12.3279	0.0215508
12.3358	0.0209446
12.3437	0.0207838
12.3516	0.020623
12.3595	0.0201609
12.3674	0.0198456
12.3753	0.0196549
12.3832	0.0194642
12.3911	0.0186306
12.399	0.0185292
12.4069	0.0184278
12.4148	0.0175939
12.4227	0.0173284
12.4306	0.0171121
12.4385	0.0168958
12.4464	0.0160785
12.4543	0.015875
12.4622	0.0156714
12.47	0.0151544
12.4779	0.0146929
12.4858	0.0146511
12.4937	0.0146093
12.5016	0.013684
12.5095	0.0135805
12.5174	0.0134771
12.5253	0.0131339
12.5332	0.0127654
12.5411	0.012696
12.549	0.0126267
12.5569	0.0116586
12.5648	0.0115302
12.5727	0.0114018
12.5806	0.0111061
12.5885	0.0106203
12.5964	0.0106214
12.6043	0.0106226
12.6122	0.00959776
12.6201	0.0094094
12.6279	0.00903748
12.6358	0.00866555
12.6437	0.00796609
12.6516	0.00788648
12.6595	0.00780687
12.6674	0.00682278
12.6753	0.00660695
12.6832	0.00619882
12.6911	0.0057907
12.699	0.00514926
12.7069	0.00495152
12.7148	0.00475379
12.7227	0.0042725
12.7306	0.0041154
12.7385	0.00391103
12.7464	0.00370665
12.7543	0.00269534
12.7622	0.00256542
12.7701	0.00243549
12.778	0.00197705
12.7858	0.00152848
12.7937	0.00133255
12.8016	0.00113661
12.8095	0.00033142
12.8174	0.000204328
12.8253	7.72359e-05
12.8332	-0.000370419
12.8411	-0.000536005
12.849	-0.000555668
12.8569	-0.00057533
12.8648	-0.00136571
12.8727	-0.00149142
12.8806	-0.00161712
12.8885	-0.0019788
12.8964	-0.00241715
12.9043	-0.00261701
12.9122	-0.00281687
12.9201	-0.00322688
12.928	-0.0032863
12.9359	-0.00334571
12.9437	-0.00348388
12.9516	-0.00397966
12.9595	-0.00406468
12.9674	-0.0041497
12.9753	-0.00445781
12.9832	-0.00447298
12.9911	-0.00448815
12.999	-0.00454645
13.0069	-0.00519817
13.0148	-0.0052645
13.0227	-0.00533083
13.0306	-0.00549631
13.0385	-0.00567935
13.0464	-0.00567918
13.0543	-0.005679
13.0622	-0.00613669
13.0701	-0.00614436
13.078	-0.00615204
13.0859	-0.00617851
13.0937	-0.00627934
13.1016	-0.00629707
13.1095	-0.0063148
13.1174	-0.00648699
13.1253	-0.00647843
13.1332	-0.00653311
13.1411	-0.00658779
13.149	-0.00670352
13.1569	-0.00671176
13.1648	-0.00671999
13.1727	-0.00678564
13.1806	-0.00671793
13.1885	-0.00671552
13.1964	-0.00671312
13.2043	-0.00671694
13.2122	-0.00644992
13.2201	-0.00643933
13.228	-0.00642873
13.2359	-0.00638419
13.2438	-0.0063836
13.2516	-0.00638301
13.2595	-0.00640048
13.2674	-0.0061864
13.2753	-0.00614581
13.2832	-0.00610522
13.2911	-0.00574266
13.299	-0.00540863
13.3069	-0.00536704
13.3148	-0.00532544
13.3227	-0.00503686
13.3306	-0.00492735
13.3385	-0.00481783
13.3464	-0.00465975
13.3543	-0.00419049
13.3622	-0.00418388
13.3701	-0.00417727
13.378	-0.00369513
13.3859	-0.00361462
13.3938	-0.0035341
13.4017	-0.00353049
13.4095	-0.00352688
13.4174	-0.00352574
13.4253	-0.00358486
13.4332	-0.00287564
13.4411	-0.00275935
13.449	-0.00264307
13.4569	-0.00262851
13.4648	-0.00228706
13.4727	-0.00218678
13.4806	-0.00208651
13.4885	-0.001872
13.4964	-0.0017741
13.5043	-0.001755
13.5122	-0.00173591
13.5201	-0.00142809
13.528	-0.00131334
13.5359	-0.00119858
13.5438	-0.000748097
13.5517	-0.000457842
13.5596	-0.000334338
13.5674	-0.000210834
13.5753	0.000524506
13.5832	0.000534383
13.5911	0.000544259
13.599	0.000717021
13.6069	0.00109908
13.6148	0.00111716
13.6227	0.00112106
13.6306	0.00112496
13.6385	0.00112098
13.6464	0.00103783
13.6543	0.00132922
13.6622	0.00182023
13.6701	0.00187598
13.678	0.00193172
13.6859	0.00213566
13.6938	0.00223046
13.7017	0.00232525
13.7096	0.00234961
13.7175	0.00334191
13.7253	0.00334868
13.7332	0.00335545
13.7411	0.0036322
13.749	0.00365769
13.7569	0.00367252
13.7648	0.00368089
13.7727	0.00367477
13.7806	0.00366864
13.7885	0.00347592
13.7964	0.00419332
13.8043	0.0045507
13.8122	0.00465368
13.8201	0.00475666
13.828	0.00508334
13.8359	0.00516246
13.8438	0.00524158
13.8517	0.0055706
13.8596	0.00585199
13.8675	0.00587985
13.8753	0.00590771
13.8832	0.00605397
13.8911	0.00606748
13.899	0.006081
13.9069	0.00615791
13.9148	0.00619451
13.9227	0.00619773
13.9306	0.00620096
13.9385	0.00619644
13.9464	0.00617642
13.9543	0.00607947
13.9622	0.00627776
13.9701	0.0064045
13.978	0.00644251
13.9859	0.00646146
13.9938	0.0064654
14.0017	0.00646934
14.0096	0.00646781
14.0175	0.00649879
14.0254	0.00684273
14.0332	0.00693967
14.0411	0.0070366
14.049	0.00764509
14.0569	0.00768793
14.0648	0.00769753
14.0727	0.00770211
14.0806	0.00770668
14.0885	0.00770846
14.0964	0.00764017
14.1043	0.00785791
14.1122	0.0079663
14.1201	0.00797382
14.128	0.00798134
14.1359	0.00825666
14.1438	0.00832121
14.1517	0.00838575
14.1596	0.0084033
14.1675	0.00838134
14.1754	0.00835939
14.1833	0.00830634
14.1911	0.00827433
14.199	0.00824231
14.2069	0.00809772
14.2148	0.00824849
14.2227	0.00827635
14.2306	0.00825958
14.2385	0.00824281
14.2464	0.00819846
14.2543	0.00809895
14.2622	0.00787403
14.2701	0.00805199
14.278	0.00821624
14.2859	0.00828652
14.2938	0.0083568
14.3017	0.00888399
14.3096	0.0089482
14.3175	0.00897776
14.3254	0.00900732
14.3333	0.00923261
14.3412	0.00924385
14.349	0.00925508
14.3569	0.00949155
14.3648	0.009539
14.3727	0.00956041
14.3806	0.00958182
14.3885	0.00961041
14.3964	0.00962078
14.4043	0.00962863
14.4122	0.00963018
14.4201	0.00963172
14.428	0.0095709
14.4359	0.00943717
14.4438	0.00970879
14.4517	0.00978727
14.4596	0.00986574
14.4675	0.00986861
14.4754	0.00987148
14.4833	0.00983156
14.4912	0.00972802
14.4991	0.00980208
14.5069	0.00981435
14.5148	0.0098223
14.5227	0.00982329
14.5306	0.00982428
14.5385	0.00974581
14.5464	0.00933506
14.5543	0.00957412
14.5622	0.00961691
14.5701	0.00963447
14.578	0.00965203
14.5859	0.00966043
14.5938	0.00966731
14.6017	0.00967418
14.6096	0.00985635
14.6175	0.00991384
14.6254	0.00997133
14.6333	0.0100542
14.6412	0.0102067
14.6491	0.0102639
14.6569	0.0103212
14.6648	0.0104073
14.6727	0.0104526
14.6806	0.0104597
14.6885	0.0104592
14.6964	0.0104588
14.7043	0.0104204
14.7122	0.0103237
14.7201	0.0103274
14.728	0.0103311
14.7359	0.0103045
14.7438	0.0101243
14.7517	0.0101477
14.7596	0.0101578
14.7675	0.0101679
14.7754	0.0103484
14.7833	0.0104392
14.7912	0.0104518
14.7991	0.0104535
14.807	0.0104551
14.8148	0.0104506
14.8227	0.0103687
14.8306	0.0103741
14.8385	0.0103795
14.8464	0.0103806
14.8543	0.0103345
14.8622	0.0105868
14.8701	0.010661
14.878	0.0107352
14.8859	0.0107741
14.8938	0.010942
14.9017	0.0109732
14.9096	0.0109738
14.9175	0.0109744
14.9254	0.0109656
14.9333	0.0107052
14.9412	0.0104166
14.9491	0.0107099
14.957	0.0107396
14.9649	0.0107692
14.9727	0.0107978
14.9806	0.0108009
14.9885	0.010804
14.9964	0.0107367
15.0043	0.0107189
15.0122	0.0107011
15.0201	0.0105698
15.028	0.0104903
15.0359	0.010425
15.0438	0.0103596
15.0517	0.0102003
15.0596	0.0104845
15.0675	0.0105101
15.0754	0.0105358
15.0833	0.010606
15.0912	0.0106486
15.0991	0.0106679
15.107	0.0106872
15.1149	0.010749
15.1228	0.010771
15.1306	0.0107931
15.1385	0.0108941
15.1464	0.0109521
15.1543	0.0109827
15.1622	0.0110134
15.1701	0.0110551
15.178	0.0110771
15.1859	0.0110747
15.1938	0.0110724
15.2017	0.0109715
15.2096	0.0108706
15.2175	0.0105943
15.2254	0.0106893
15.2333	0.0107375
15.2412	0.0107601
15.2491	0.0107617
15.257	0.0107632
15.2649	0.0107437
15.2728	0.0105221
15.2807	0.010525
15.2885	0.0105279
15.2964	0.0105131
15.3043	0.0103823
15.3122	0.0104373
15.3201	0.0104534
15.328	0.0104642
15.3359	0.0104543
15.3438	0.0104444
15.3517	0.0104165
15.3596	0.0102599
15.3675	0.0102544
15.3754	0.010249
15.3833	0.0102246
15.3912	0.0104863
15.3991	0.0105112
15.407	0.010526
15.4149	0.0105297
15.4228	0.0105334
15.4307	0.0105022
15.4386	0.0103862
15.4464	0.0104342
15.4543	0.0107652
15.4622	0.0107856
15.4701	0.0108059
15.478	0.0108442
15.4859	0.0108216
[truncated: 2,435 more rows]

## Sheet: Supplementary Fig1 d
Volume (mL)	A280（A.U.）	Volume (mL)	Molecular Weight (Da)
-0.288195	-0.0105423	20.5464	60287.8
-0.2803	-0.00988974	20.5549	59570.8
-0.272405	-0.00973629	20.5633	58743.2
-0.26451	-0.00958283	20.5717	58316.4
-0.256616	-0.00794472	20.5801	57834.8
-0.248721	-0.00495216	20.5885	57453
-0.240826	-0.00450533	20.5969	56913.9
-0.232931	-0.004416	20.6054	56845.5
-0.225036	-0.00440283	20.6138	57299.8
-0.217141	-0.00440358	20.6222	57867
-0.209246	-0.00440432	20.6306	58225.3
-0.201351	-0.00480297	20.639	58354.2
-0.193456	-0.00438648	20.6475	58502.8
-0.185561	-0.00436152	20.6559	58360.8
-0.177666	-0.00433656	20.6643	58250
-0.169771	-0.00375823	20.6727	58287.5
-0.161876	-0.00367686	20.6811	58374.3
-0.153981	-0.00365411	20.6895	58447.8
-0.146086	-0.00363136	20.698	58395.1
-0.138191	-0.00351964	20.7064	58182.5
-0.130296	-0.00349255	20.7148	57878.4
-0.122401	-0.00346545	20.7232	57703.8
-0.114506	-0.00307589	20.7316	57447.5
-0.106611	-0.0028354	20.74	57384.2
-0.0987162	-0.00275614	20.7485	57871.8
-0.0908213	-0.00267687	20.7569	58555.7
-0.0829263	-0.00233429	20.7653	58828.6
-0.0750313	-0.00221828	20.7737	58937.6
-0.0671364	-0.00210227	20.7821	58959.9
-0.0592414	-0.00172621	20.7905	58940.5
-0.0513465	-0.00155611	20.799	59244.2
-0.0434515	-0.00147257	20.8074	59561.1
-0.0355565	-0.00146362	20.8158	59702.2
-0.0276616	-0.00146577	20.8242	59699.4
-0.0197666	-0.00146793	20.8326	59625.6
-0.0118716	-0.00169902	20.8411	59535.8
-0.00397666	-0.0013955	20.8495	59447.9
0.0039183	-0.00103818	20.8579	59347.4
0.0118133	-0.000908973	20.8663	59173
0.0197082	-0.000779766	20.8747	58966.6
0.0276032	-0.000466703	20.8831	58961
0.0354982	-0.000340153	20.8916	59457
0.0433931	-0.000213603	20.9	60061.8
0.0512881	3.87147e-05	20.9084	60654.5
0.0591831	0.000498207	20.9168	61084.3
0.067078	0.000678475	20.9252	61537.1
0.074973	0.000858742	20.9336	61785.8
0.0828679	0.00177771	20.9421	61825.3
0.0907629	0.00202446	20.9505	61753
0.0986579	0.0022712	20.9589	61177.3
0.106553	0.00251107	20.9673	60619.8
0.114448	0.00289343	20.9757	60288.8
0.122343	0.00305226	20.9841	60216.6
0.130238	0.00321108	20.9926	60346.8
0.138133	0.00325279	21.001	60308.8
0.146028	0.00327535	21.0094	60086.9
0.153923	0.0032856	21.0178	59955.6
0.161818	0.00329586	21.0262	59903.2
0.169713	0.00349957	21.0346	59850.2
0.177608	0.00355855	21.0431	60161.9
0.185502	0.00361753	21.0515	60547
0.193397	0.00403734	21.0599	60608.1
0.201292	0.0040926	21.0683	60928.6
0.209187	0.00414786	21.0767	61566.7
0.217082	0.00420078	21.0852	61930
0.224977	0.00459139	21.0936	61739.1
0.232872	0.00477704	21.102	61571.3
0.240767	0.00496269	21.1104	61231.7
0.248662	0.00543169	21.1188	60684.8
0.256557	0.00571766	21.1272	60472.9
0.264452	0.00600364	21.1357	60412.4
0.272347	0.00607955	21.1441	60075.3
0.280242	0.00689551	21.1525	60118
0.288137	0.00712282	21.1609	60443.7
0.296032	0.00735013	21.1693	60413.8
0.303927	0.00741142	21.1777	60328
0.311822	0.0076465	21.1862	60524.3
0.319717	0.0076595	21.1946	60253.4
0.327612	0.0076725	21.203	59622
0.335507	0.00798555	21.2114	59470.2
0.343402	0.00827097	21.2198	59462.9
0.351297	0.00836472	21.2282	58996.1
0.359192	0.00861005	21.2367	58781.3
0.367087	0.00877212	21.2451	58830.3
0.374982	0.00883816	21.2535	58478
0.382877	0.00890419	21.2619	58236.5
0.390772	0.00948794	21.2703	58497.2
0.398667	0.00956309	21.2787	58134.1
0.406561	0.00963824	21.2872	57427.5
0.414456	0.00985053	21.2956	57340.5
0.422351	0.0104288	21.304	57363.5
0.430246	0.0104667	21.3124	56761.1
0.438141	0.0105046	21.3208	56814.8
0.446036	0.0110579	21.3293	57018.9
0.453931	0.0111841	21.3377	56647.9
0.461826	0.0113104	21.3461	56359.5
0.469721	0.0113839	21.3545	56579.4
0.477616	0.0117634	21.3629	56540.4
0.485511	0.0119277	21.3713	56319
0.493406	0.012092	21.3798	56664.8
0.501301	0.0127328	21.3882	56264.4
0.509196	0.0129377	21.3966	55449
0.517091	0.0131426	21.405	55172.3
0.524986	0.0131617	21.4134	55308.4
0.532881	0.0138359
0.540776	0.0138673
0.548671	0.0138986
0.556566	0.0144148
0.564461	0.0147659
0.572356	0.0148081
0.580251	0.0148177
0.588146	0.0148125
0.596041	0.0148074
0.603936	0.0147909
0.611831	0.0151859
0.619726	0.0156032
0.627621	0.0157742
0.635515	0.0157886
0.64341	0.0157967
0.651305	0.0157618
0.6592	0.0157268
0.667095	0.0159496
0.67499	0.0163347
0.682885	0.0164157
0.69078	0.016458
0.698675	0.0164101
0.70657	0.0163623
0.714465	0.0162592
0.72236	0.0162414
0.730255	0.016602
0.73815	0.01674
0.746045	0.0167699
0.75394	0.0167616
0.761835	0.0167533
0.76973	0.0167274
0.777625	0.0165371
0.78552	0.0166274
0.793415	0.0166689
0.80131	0.0167104
0.809205	0.016772
0.8171	0.016774
0.824995	0.0167759
0.83289	0.0167566
0.840785	0.0167287
0.84868	0.0167009
0.856574	0.0166362
0.864469	0.0165912
0.872364	0.0165461
0.880259	0.0164265
0.888154	0.0161704
0.896049	0.0160417
0.903944	0.015913
0.911839	0.0155969
0.919734	0.0155035
0.927629	0.0154341
0.935524	0.0153646
0.943419	0.0151156
0.951314	0.0150318
0.959209	0.014948
0.967104	0.0147067
0.974999	0.0146849
0.982894	0.0145662
0.990789	0.0144476
0.998684	0.0141084
1.00658	0.0140198
1.01447	0.0138965
1.02237	0.0133009
1.03026	0.0132973
1.03816	0.0133405
1.04605	0.0133332
1.05395	0.0133258
1.06184	0.0132972
1.06974	0.0131474
1.07763	0.012366
1.08553	0.0121481
1.09342	0.0122758
1.10132	0.0122854
1.10921	0.0122908
1.11711	0.0122962
1.125	0.0120757
1.1329	0.0112332
1.14079	0.010881
1.14869	0.0108476
1.15658	0.0108142
1.16448	0.0106663
1.17237	0.0102813
1.18027	0.0100369
1.18816	0.00923851
1.19606	0.00886132
1.20395	0.00886398
1.21185	0.00886664
1.21974	0.008791
1.22764	0.00845523
1.23553	0.00843467
1.24343	0.00776274
1.25132	0.00729149
1.25922	0.00728179
1.26711	0.0072721
1.27501	0.00716871
1.2829	0.0066049
1.2908	0.00640691
1.29869	0.0057644
1.30659	0.00520024
1.31448	0.0052266
1.32238	0.00522689
1.33027	0.00522718
1.33817	0.00515943
1.34606	0.00496201
1.35396	0.00476458
1.36185	0.0043314
1.36975	0.00427375
1.37764	0.00406769
1.38554	0.00386164
1.39343	0.00351567
1.40133	0.00346771
1.40922	0.00341975
1.41712	0.00316106
1.42501	0.00306916
1.43291	0.00284955
1.4408	0.00262994
1.4487	0.00231116
1.45659	0.00226801
1.46449	0.00222486
1.47238	0.00194234
1.48028	0.0016182
1.48817	0.00149873
1.49607	0.00137927
1.50396	0.000898589
1.51186	0.000797339
1.51975	0.000696088
1.52765	0.000401392
1.53554	0.000289474
1.54344	0.000282229
1.55133	0.000274985
1.55923	-0.000350166
1.56712	-0.000493311
1.57502	-0.000636457
1.58291	-0.000944666
1.59081	-0.000972616
1.5987	-0.000979661
1.6066	-0.000986706
1.61449	-0.00103903
1.62239	-0.00120428
1.63028	-0.00147954
1.63818	-0.00214094
1.64607	-0.00216305
1.65397	-0.00211324
1.66186	-0.00210313
1.66976	-0.00210022
1.67765	-0.0020973
1.68555	-0.00221645
1.69344	-0.00293764
1.70134	-0.00315037
1.70923	-0.00314704
1.71713	-0.0031437
1.72502	-0.0031485
1.73292	-0.00332916
1.74081	-0.00345208
1.74871	-0.00401334
1.7566	-0.00417874
1.7645	-0.00412097
1.77239	-0.00409883
1.78029	-0.00412086
1.78818	-0.0041429
1.79608	-0.00418221
1.80397	-0.00476696
1.81187	-0.005106
1.81976	-0.00477277
1.82766	-0.00475359
1.83555	-0.00476598
1.84345	-0.00477838
1.85134	-0.00481231
1.85923	-0.00533332
1.86713	-0.00566087
1.87502	-0.00537211
1.88292	-0.00530374
1.89081	-0.00526659
1.89871	-0.00527988
1.9066	-0.00529318
1.9145	-0.00532756
1.92239	-0.00556338
1.93029	-0.00554788
1.93818	-0.00554206
1.94608	-0.00553625
1.95397	-0.00553136
1.96187	-0.00553169
1.96976	-0.00553201
1.97766	-0.00557643
1.98555	-0.00555608
1.99345	-0.00554733
2.00134	-0.00555285
2.00924	-0.00555838
2.01713	-0.00550956
2.02503	-0.00550042
2.03292	-0.00549127
2.04082	-0.00539763
2.04871	-0.00534422
2.05661	-0.00532121
2.0645	-0.0052982
2.0724	-0.00520228
2.08029	-0.00515854
2.08819	-0.00511479
2.09608	-0.00509755
2.10398	-0.00510003
2.11187	-0.00510251
2.11977	-0.00511378
2.12766	-0.0041886
2.13556	-0.00418275
2.14345	-0.0041769
2.15135	-0.00417487
2.15924	-0.00417802
2.16714	-0.00419152
2.17503	-0.00425167
2.18293	-0.00332496
2.19082	-0.00325134
2.19872	-0.00323973
2.20661	-0.00323633
2.21451	-0.00323292
2.2224	-0.00325631
2.2303	-0.00330973
2.23819	-0.00249148
2.24609	-0.00224008
2.25398	-0.00213363
2.26188	-0.00207753
2.26977	-0.00204661
2.27767	-0.0020328
2.28556	-0.002019
2.29346	-0.00152783
2.30135	-0.00119636
2.30925	-0.00112297
2.31714	-0.00104958
2.32504	-0.00100593
2.33293	-0.000987752
2.34083	-0.000969573
2.34872	-0.000324719
2.35662	0.000104171
2.36451	0.000261471
2.37241	0.000418771
2.3803	0.000988772
2.3882	0.000997986
2.39609	0.0010072
2.40399	0.001098
2.41188	0.00130009
2.41978	0.00136993
2.42767	0.00143977
2.43557	0.00208193
2.44346	0.00215948
2.45136	0.00223704
2.45925	0.0024248
2.46715	0.0026724
2.47504	0.00275905
2.48294	0.0028457
2.49083	0.00350263
2.49873	0.00368732
2.50662	0.00387201
2.51452	0.00400518
2.52241	0.00451885
2.53031	0.00469705
2.5382	0.00472585
2.5461	0.00525941
2.55399	0.00547806
2.56189	0.0056967
2.56978	0.00594407
2.57768	0.00703254
2.58557	0.00712362
2.59347	0.0072147
2.60136	0.00776489
2.60926	0.00814116
2.61715	0.0082163
2.62505	0.00829144
2.63294	0.0090227
2.64084	0.00905805
2.64873	0.00909339
2.65663	0.00925365
2.66452	0.00938927
2.67242	0.00945816
2.68031	0.00949556
2.68821	0.00951721
2.6961	0.00952918
2.704	0.00954115
2.71189	0.00980806
2.71979	0.00990793
2.72768	0.0099486
2.73558	0.00998927
2.74347	0.0105788
2.75137	0.0105987
2.75926	0.0106186
2.76716	0.0108513
2.77505	0.0111277
2.78295	0.0112218
2.79084	0.0113158
2.79874	0.0118946
2.80663	0.0120885
2.81453	0.0122825
2.82242	0.0123713
2.83032	0.0126285
2.83821	0.0127133
2.84611	0.0127981
2.854	0.0130137
2.8619	0.0131125
2.86979	0.0131353
2.87769	0.0131581
2.88558	0.0134495
2.89348	0.0135328
2.90137	0.013616
2.90927	0.0137539
2.91716	0.0138221
2.92506	0.0138503
2.93295	0.0138785
2.94085	0.0139383
2.94874	0.0139544
2.95664	0.0139705
2.96453	0.0142179
2.97243	0.0143044
2.98032	0.0143425
2.98821	0.0143805
2.99611	0.0145216
3.004	0.0145656
3.0119	0.0146095
3.01979	0.0147128
3.02769	0.0149584
3.03558	0.0150056
3.04348	0.0150527
3.05137	0.0152809
3.05927	0.0153707
3.06716	0.0154605
3.07506	0.0155678
3.08295	0.015582
3.09085	0.0155921
3.09874	0.0156023
3.10664	0.015695
3.11453	0.0157044
3.12243	0.0157105
3.13032	0.0157167
3.13822	0.0157455
3.14611	0.0157531
3.15401	0.0157607
3.1619	0.0159371
3.1698	0.0160277
3.17769	0.0160674
3.18559	0.016107
3.19348	0.0162085
3.20138	0.0162202
3.20927	0.0162319
3.21717	0.0163552
3.22506	0.0164119
3.23296	0.0164251
3.24085	0.0164338
3.24875	0.0164348
3.25664	0.0164358
3.26454	0.0164315
3.27243	0.0165532
3.28033	0.0166132
3.28822	0.0166287
3.29612	0.0166442
3.30401	0.0169691
3.31191	0.0171221
3.3198	0.017275
3.3277	0.0176002
3.33559	0.017961
3.34349	0.018061
3.35138	0.0181611
3.35928	0.0184611
3.36717	0.0185708
3.37507	0.0186804
3.38296	0.0188512
3.39086	0.018896
3.39875	0.0189182
3.40665	0.0189405
3.41454	0.0195424
3.42244	0.0196615
3.43033	0.0196992
3.43823	0.0197369
3.44612	0.0197733
3.45402	0.0197719
3.46191	0.0197705
3.46981	0.0197567
3.4777	0.0196886
3.4856	0.0196205
3.49349	0.0190888
3.50139	0.0190692
3.50928	0.0190497
3.51718	0.0182773
3.52507	0.0181907
3.53297	0.0179327
3.54086	0.0176747
3.54876	0.0170951
3.55665	0.0170744
3.56455	0.0168738
3.57244	0.0160972
3.58034	0.015814
3.58823	0.0157096
3.59613	0.0156052
3.60402	0.0150634
3.61192	0.0149911
3.61981	0.0149187
3.62771	0.0145996
3.6356	0.0143714
3.6435	0.0143272
3.65139	0.0142831
3.65929	0.0137187
3.66718	0.0137223
3.67508	0.013726
3.68297	0.013725
3.69087	0.0133934
3.69876	0.0133272
3.70666	0.013261
3.71455	0.01264
3.72245	0.012623
3.73034	0.0126059
3.73824	0.0125543
3.74613	0.0122384
3.75403	0.0121822
3.76192	0.012126
3.76982	0.0118445
3.77771	0.0118342
3.78561	0.0118238
3.7935	0.0117619
3.8014	0.0112734
3.80929	0.0112139
3.81719	0.0111544
3.82508	0.0109084
3.83298	0.0108799
3.84087	0.010797
3.84877	0.0107142
3.85666	0.010392
3.86456	0.0103694
3.87245	0.0103469
3.88035	0.00975356
3.88824	0.00970459
3.89614	0.00965561
3.90403	0.00950319
3.91193	0.00902825
3.91982	0.00899033
3.92772	0.00895241
3.93561	0.00875006
3.94351	0.00860004
3.9514	0.00854224
3.9593	0.00848443
3.96719	0.00803263
3.97509	0.00800104
3.98298	0.00796945
3.99088	0.00769838
3.99877	0.00737974
4.00667	0.007279
4.01456	0.00717826
4.02246	0.00688839
4.03035	0.0068682
4.03825	0.00684801
4.04614	0.0067089
4.05404	0.00649341
4.06193	0.00644983
4.06983	0.00640625
4.07772	0.00613047
4.08562	0.00612364
4.09351	0.00611681
4.1014	0.00607744
4.1093	0.00582296
4.11719	0.00572165
4.12509	0.00562034
4.13298	0.00530413
4.14088	0.005159
4.14877	0.00482716
4.15667	0.00449531
4.16456	0.00376897
4.17246	0.00368686
4.18035	0.00360474
4.18825	0.00285817
4.19614	0.00246158
4.20404	0.00223945
4.21193	0.00201733
4.21983	0.00139775
4.22772	0.00124005
4.23562	0.00108235
4.24351	0.000697069
4.25141	0.000477177
4.2593	0.000415724
4.2672	0.000354272
4.27509	-0.000167709
4.28299	-0.000262777
4.29088	-0.000357845
4.29878	-0.000629862
4.30667	-0.000848428
4.31457	-0.000890645
4.32246	-0.000932863
4.33036	-0.00119669
4.33825	-0.00122483
4.34615	-0.00125297
4.35404	-0.00139867
4.36194	-0.00182082
4.36983	-0.00188035
4.37773	-0.00193987
4.38562	-0.00211462
4.39352	-0.00204739
4.40141	-0.00202773
4.40931	-0.00201655
4.4172	-0.00200537
4.4251	-0.00193016
4.43299	-0.00189287
4.44089	-0.00185558
4.44878	-0.00184083
4.45668	-0.00183309
4.46457	-0.00186449
4.47247	-0.00189588
4.48036	-0.00191528
4.48826	-0.00193468
4.49615	-0.00202907
4.50405	-0.00201498
4.51194	-0.0020065
4.51984	-0.00203501
4.52773	-0.00206352
4.53563	-0.00175144
4.54352	-0.0016155
4.55142	-0.00147956
4.55931	-0.00132382
4.56721	-0.00119169
4.5751	-0.00115453
4.583	-0.00111738
4.59089	-0.00093159
4.59879	-0.000842951
4.60668	-0.000815204
4.61458	-0.000787458
4.62247	-0.000473252
4.63037	-0.000424807
4.63826	-0.000376363
4.64616	-8.72581e-05
4.65405	-2.65278e-05
4.66195	-1.55257e-05
4.66984	-4.52348e-06
4.67774	3.86245e-06
4.68563	1.05967e-05
4.69353	1.73309e-05
4.70142	8.88142e-05
4.70932	0.000126088
4.71721	0.000140187
4.72511	0.000148537
4.733	0.000154012
4.7409	0.000159487
4.74879	0.000155808
4.75669	-0.000302737
4.76458	-0.000514739
4.77248	-0.000726741
4.78037	-0.00116908
4.78827	-0.00120922
4.79616	-0.00124935
4.80406	-0.00146717
4.81195	-0.00152535
4.81985	-0.00154882
4.82774	-0.00157229
4.83564	-0.00174267
4.84353	-0.00156346
4.85143	-0.00152816
4.85932	-0.00151109
4.86722	-0.00149403
4.87511	-0.00138886
4.88301	-0.00135317
4.8909	-0.00131748
4.8988	-0.0010101
4.90669	-0.000903308
4.91459	-0.000796514
4.92248	-0.000754085
4.93038	-0.000520637
4.93827	-0.000463809
4.94617	-0.00040698
4.95406	2.9792e-05
4.96196	0.000221771
4.96985	0.00041375
4.97775	0.000434232
4.98564	0.000738047
4.99354	0.000869113
5.00143	0.00100018
5.00933	0.00132663
5.01722	0.00156491
5.02512	0.00162132
5.03301	0.00167774
5.04091	0.00217854
5.0488	0.00218734
5.0567	0.00219613
5.06459	0.00246585
5.07249	0.00273777
5.08038	0.0030097
5.08828	0.00317529
5.09617	0.00415145
5.10407	0.00444437
5.11196	0.00473729
5.11986	0.00521558
5.12775	0.00619529
5.13565	0.00620333
5.14354	0.00621136
5.15144	0.00733804
5.15933	0.00763459
5.16723	0.00793113
5.17512	0.00800854
5.18302	0.00913877
5.19091	0.00921598
5.19881	0.00929319
5.2067	0.00994956
5.21459	0.0101396
5.22249	0.0103297
5.23038	0.0104811
5.23828	0.0110045
5.24617	0.0111992
5.25407	0.0113939
5.26196	0.0117927
5.26986	0.0120656
5.27775	0.0121516
5.28565	0.0122377
5.29354	0.0126894
5.30144	0.0129122
5.30933	0.0131349
5.31723	0.0135806
5.32512	0.0138514
5.33302	0.0138719
5.34091	0.0138925
5.34881	0.0142924
5.3567	0.0144908
5.3646	0.0146893
5.37249	0.0149438
5.38039	0.0152638
5.38828	0.015336
5.39618	0.0154082
5.40407	0.0161163
5.41197	0.0161921
5.41986	0.0162679
5.42776	0.0163787
5.43565	0.0167801
5.44355	0.0169065
5.45144	0.0170328
5.45934	0.0177239
5.46723	0.0178015
5.47513	0.0178434
5.48302	0.0178853
5.49092	0.0182091
5.49881	0.0183182
5.50671	0.0184274
5.5146	0.0190465
5.5225	0.0191015
5.53039	0.0191247
5.53829	0.0191479
5.54618	0.0194593
5.55408	0.0195562
5.56197	0.0196531
5.56987	0.0202681
5.57776	0.0204302
5.58566	0.0204995
5.59355	0.0205286
5.60145	0.0205278
5.60934	0.0205271
5.61724	0.0205166
5.62513	0.0205159
5.63303	0.0205151
5.64092	0.0204985
5.64882	0.0202432
5.65671	0.0202947
5.66461	0.020317
5.6725	0.0203393
5.6804	0.0205263
5.68829	0.0206383
5.69619	0.0206568
5.70408	0.0206754
5.71198	0.0212024
5.71987	0.0212257
5.72777	0.0212489
5.73566	0.0214094
5.74356	0.0217493
5.75145	0.0218757
5.75935	0.022002
5.76724	0.022539
5.77514	0.0226026
5.78303	0.0226663
5.79093	0.0227105
5.79882	0.0229639
5.80672	0.0230444
5.81461	0.023125
5.82251	0.0233747
5.8304	0.0234993
5.8383	0.0235575
5.84619	0.0236158
5.85409	0.0238707
5.86198	0.0239386
5.86988	0.0240066
5.87777	0.0242372
5.88567	0.0242854
5.89356	0.0243335
5.90146	0.0243693
5.90935	0.0251154
5.91725	0.0251764
5.92514	0.0252375
5.93304	0.0253287
5.94093	0.0253637
5.94883	0.0253986
5.95672	0.0254213
5.96462	0.0264335
5.97251	0.0265625
5.98041	0.0266915
5.9883	0.0272957
5.9962	0.0278761
6.00409	0.028156
6.01199	0.028436
6.01988	0.0288932
6.02778	0.0291172
6.03567	0.0291315
6.04357	0.0291375
6.05146	0.0291435
6.05936	0.0289749
6.06725	0.0285979
6.07515	0.0287535
6.08304	0.02879
6.09094	0.0288102
6.09883	0.0288305
6.10673	0.029082
6.11462	0.0291356
6.12252	0.0291463
6.13041	0.0291507
6.13831	0.0291551
6.1462	0.0291435
6.1541	0.0289688
6.16199	0.0291102
6.16989	0.029183
6.17778	0.0292167
6.18568	0.0292039
6.19357	0.0291911
6.20147	0.0290647
6.20936	0.0287018
6.21726	0.0287568
6.22515	0.0287731
6.23305	0.0287893
6.24094	0.0289821
6.24884	0.0290381
6.25673	0.0290671
6.26463	0.0290781
6.27252	0.0290709
6.28042	0.0290637
6.28831	0.0289654
6.29621	0.0292788
6.3041	0.0294459
6.312	0.0294785
6.31989	0.0294775
6.32778	0.0294765
6.33568	0.0294569
6.34357	0.0293367
6.35147	0.0290743
6.35936	0.0290522
6.36726	0.0290302
6.37515	0.0289156
6.38305	0.0295708
6.39094	0.0295906
6.39884	0.0296004
6.40673	0.0296101
6.41463	0.0296177
6.42252	0.0296183
6.43042	0.0296188
6.43831	0.0295353
6.44621	0.0293187
6.4541	0.0291021
6.462	0.0288878
6.46989	0.0291946
6.47779	0.0292754
6.48568	0.0293562
6.49358	0.0295239
6.50147	0.0295565
6.50937	0.0295708
6.51726	0.029585
6.52516	0.0295625
6.53305	0.0295399
6.54095	0.0294641
6.54884	0.0292948
6.55674	0.0290636
6.56463	0.0288324
6.57253	0.0283142
6.58042	0.0283524
6.58832	0.0283482
6.59621	0.0283439
6.60411	0.0282251
6.612	0.0278996
6.6199	0.0271963
6.62779	0.0266441
6.63569	0.0266861
6.64358	0.0267039
6.65148	0.0266924
6.65937	0.026681
6.66727	0.0265285
6.67516	0.0263761
6.68306	0.0256604
6.69095	0.0256088
6.69885	0.0255573
6.70674	0.0254
6.71464	0.0251826
6.72253	0.0251237
6.73043	0.0250649
6.73832	0.0249177
6.74622	0.0247528
6.75411	0.024658
6.76201	0.0245631
6.7699	0.0242047
6.7778	0.0243782
6.78569	0.0244089
6.79359	0.0244395
6.80148	0.0246873
6.80938	0.0248143
6.81727	0.0248674
6.82517	0.0249204
6.83306	0.0251789
6.84096	0.0251911
6.84885	0.0252033
6.85675	0.025209
6.86464	0.0252146
6.87254	0.0252191
6.88043	0.0250314
6.88833	0.0249824
6.89622	0.0249335
6.90412	0.0248052
6.91201	0.0246736
6.91991	0.0245198
6.9278	0.024366
6.9357	0.0240023
6.94359	0.0239393
6.95149	0.0238764
6.95938	0.0237063
6.96728	0.02336
6.97517	0.0232507
6.98307	0.0226153
6.99096	0.0219716
6.99886	0.0219423
7.00675	0.0219129
7.01465	0.0218312
7.02254	0.0214733
7.03044	0.0212765
7.03833	0.0210796
7.04623	0.0204656
7.05412	0.0203993
7.06202	0.0203321
7.06991	0.0202648
7.07781	0.0197333
7.0857	0.0196346
7.0936	0.0195358
7.10149	0.0192574
7.10939	0.0192164
7.11728	0.0190778
7.12518	0.0189392
7.13307	0.0184751
7.14097	0.0184205
7.14886	0.018366
7.15676	0.0181602
7.16465	0.0181657
7.17255	0.0181712
7.18044	0.0181737
7.18834	0.01801
7.19623	0.0179978
7.20413	0.0179855
7.21202	0.0179528
7.21992	0.0175625
7.22781	0.0173712
7.23571	0.016715
7.2436	0.0161986
7.2515	0.0160646
7.25939	0.0159305
7.26729	0.0156111
7.27518	0.0153029
7.28308	0.0152177
7.29097	0.0151324
7.29887	0.0145954
7.30676	0.0144901
7.31466	0.0143849
7.32255	0.0141609
7.33045	0.0137382
7.33834	0.0136011
7.34624	0.013464
7.35413	0.0131641
7.36203	0.0131248
7.36992	0.0128842
7.37782	0.0126436
7.38571	0.0122027
7.39361	0.0120663
7.4015	0.0119299
7.4094	0.0116301
7.41729	0.0115302
7.42519	0.0113485
7.43308	0.0111668
7.44098	0.010614
7.44887	0.0105898
7.45676	0.0105655
7.46466	0.00988133
7.47255	0.00971571
7.48045	0.00955649
7.48834	0.00939727
7.49624	0.00871575
7.50413	0.00869293
7.51203	0.00867011
7.51992	0.00795166
7.52782	0.0075594
7.53571	0.00739507
7.54361	0.00723075
7.5515	0.00668999
7.5594	0.00664572
7.56729	0.00660145
7.57519	0.00645479
7.58308	0.00612988
7.59098	0.00612613
7.59887	0.0057367
7.60677	0.00501825
7.61466	0.0049153
7.62256	0.00481235
7.63045	0.0045662
7.63835	0.00404605
7.64624	0.00390825
7.65414	0.00377046
7.66203	0.00297805
7.66993	0.00292331
7.67782	0.00282561
7.68572	0.00272792
7.69361	0.00224351
7.70151	0.00224057
7.7094	0.00223763
7.7173	0.00152444
7.72519	0.00130312
7.73309	0.00121624
7.74098	0.00112935
7.74888	0.000546448
7.75677	0.000402325
7.76467	0.000258202
7.77256	-5.34642e-05
7.78046	-0.000250116
7.78835	-0.000319747
7.79625	-0.000389378
7.80414	-0.000542386
7.81204	-0.000495556
7.81993	-0.000469974
7.82783	-0.00046982
7.83572	-0.000469666
7.84362	-0.000463755
7.85151	-0.000457844
7.85941	-0.000659905
7.8673	-0.000670806
7.8752	-0.000681707
7.88309	-0.000711738
7.89099	-0.000973074
7.89888	-0.00101383
7.90678	-0.00105458
7.91467	-0.00114447
7.92257	-0.00115239
7.93046	-0.00116032
7.93836	-0.00127778
7.94625	-0.00197411
7.95415	-0.00220498
7.96204	-0.00275955
7.96994	-0.00352615
7.97783	-0.00378718
7.98573	-0.00378566
7.99362	-0.0041908
8.00152	-0.00466536
8.00941	-0.00470972
8.01731	-0.00475408
8.0252	-0.0055775
8.0331	-0.00561966
8.04099	-0.00566644
8.04889	-0.00571322
8.05678	-0.00595502
8.06468	-0.00564179
8.07257	-0.0055114
8.08047	-0.00544819
8.08836	-0.00543312
8.09626	-0.00542533
8.10415	-0.00545956
8.11205	-0.00549378
8.11994	-0.00541235
8.12784	-0.00540069
8.13573	-0.00539925
8.14363	-0.00539782
8.15152	-0.0054035
8.15942	-0.00542341
8.16731	-0.00566929
8.17521	-0.00566806
8.1831	-0.00566683
8.191	-0.00576467
8.19889	-0.00597486
8.20679	-0.0060921
8.21468	-0.00670692
8.22258	-0.00735125
8.23047	-0.00740715
8.23837	-0.00768405
8.24626	-0.00796096
8.25416	-0.00837482
8.26205	-0.00840844
8.26995	-0.00844206
8.27784	-0.00864139
8.28574	-0.00862557
8.29363	-0.00861591
8.30153	-0.00863961
8.30942	-0.0086633
8.31732	-0.00868855
8.32521	-0.0087138
8.33311	-0.0087734
8.341	-0.00861201
8.3489	-0.0085289
8.35679	-0.00848902
8.36469	-0.00844915
8.37258	-0.0083833
8.38048	-0.00837799
8.38837	-0.00837268
8.39627	-0.00837189
8.40416	-0.00835814
8.41206	-0.00834924
8.41995	-0.00834035
8.42785	-0.00797127
8.43574	-0.00793323
8.44364	-0.00791559
8.45153	-0.00790899
8.45943	-0.00790266
8.46732	-0.00791163
8.47522	-0.00792059
8.48311	-0.00770197
8.49101	-0.00759118
8.4989	-0.00753729
8.5068	-0.00752467
8.51469	-0.00751618
8.52259	-0.00753209
8.53048	-0.00754801
8.53838	-0.00666013
8.54627	-0.00623232
8.55417	-0.00580452
8.56206	-0.00573643
8.56995	-0.00480545
8.57785	-0.0046436
8.58574	-0.00448175
8.59364	-0.0039389
8.60153	-0.00374483
8.60943	-0.00365087
8.61732	-0.00363497
8.62522	-0.00363231
8.63311	-0.00362965
8.64101	-0.00366741
8.6489	-0.0037323
8.6568	-0.00366162
8.66469	-0.00362949
8.67259	-0.00359736
8.68048	-0.00350827
8.68838	-0.00346181
8.69627	-0.00341536
8.70417	-0.00323052
8.71206	-0.00313438
8.71996	-0.00308704
8.72785	-0.0030397
8.73575	-0.00240866
8.74364	-0.00228179
8.75154	-0.00223511
8.75943	-0.00218843
8.76733	-0.00184767
8.77522	-0.0016799
8.78312	-0.00151214
8.79101	-0.00102935
8.79891	-0.000756104
8.8068	-0.000482861
8.8147	-0.000426436
8.82259	-7.92227e-05
8.83049	9.23958e-05
8.83838	0.000264014
8.84628	0.000728185
8.85417	0.000932829
8.86207	0.00113747
8.86996	0.00152228
8.87786	0.00271909
8.88575	0.00296824
8.89365	0.0032174
8.90154	0.00379443
8.90944	0.00490096
8.91733	0.00495479
8.92523	0.00500861
8.93312	0.00609767
8.94102	0.00618389
8.94891	0.0062701
8.95681	0.00670725
8.9647	0.00717344
8.9726	0.00728674
8.98049	0.00740005
8.98839	0.00767741
8.99628	0.00768738
9.00418	0.00769523
9.01207	0.00764956
9.01997	0.0076039
9.02786	0.00750472
9.03576	0.00723613
9.04365	0.00722457
9.05155	0.007213
9.05944	0.00713629
9.06734	0.00711257
9.07523	0.00733713
9.08313	0.00739994
9.09102	0.00746274
9.09892	0.00790922
9.10681	0.00805568
9.11471	0.00820213
9.1226	0.00830949
9.1305	0.0086102
9.13839	0.0087358
9.14629	0.0088614
9.15418	0.00930108
9.16208	0.00955269
9.16997	0.00980431
9.17787	0.00990264
9.18576	0.0105871
9.19366	0.0106255
9.20155	0.010664
9.20945	0.0112903
9.21734	0.0122469
9.22524	0.0122979
9.23313	0.0123829
9.24103	0.0133377
9.24892	0.0134562
9.25682	0.0135747
9.26471	0.0138727
9.27261	0.0143083
9.2805	0.0144335
9.2884	0.0145586
9.29629	0.0152585
9.30419	0.0154549
9.31208	0.0155416
9.31998	0.0156283
9.32787	0.0159442
9.33577	0.0160353
9.34366	0.0161263
9.35156	0.0162013
9.35945	0.0161968
9.36735	0.0161924
9.37524	0.0161589
9.38314	0.0159943
9.39103	0.0158297
9.39893	0.0152188
9.40682	0.0153278
9.41472	0.0153364
9.42261	0.015345
9.43051	0.0153833
9.4384	0.0157853
9.4463	0.0159415
9.45419	0.0160977
9.46209	0.0163562
9.46998	0.0164802
9.47788	0.0164904
9.48577	0.0164985
9.49367	0.0164842
9.50156	0.0164698
9.50946	0.0162996
9.51735	0.0167825
9.52525	0.017175
9.53314	0.0172889
9.54104	0.0174028
9.54893	0.0181896
9.55683	0.0182101
9.56472	0.0182306
9.57262	0.0182683
9.58051	0.0182841
9.58841	0.0182664
9.5963	0.0182486
9.6042	0.0181349
9.61209	0.0180334
9.61999	0.0175393
9.62788	0.0176225
9.63578	0.0179216
9.64367	0.0180167
9.65157	0.0181118
9.65946	0.0181193
9.66736	0.018122
9.67525	0.0181246
9.68314	0.0178776
9.69104	0.0178326
9.69893	0.0177877
9.70683	0.0172939
9.71472	0.0176507
9.72262	0.0177988
9.73051	0.0178562
9.73841	0.0179135
9.7463	0.0179587
9.7542	0.0179727
9.76209	0.0179505
9.76999	0.0179282
9.77788	0.0178192
9.78578	0.0177101
9.79367	0.017486
9.80157	0.0178519
9.80946	0.018032
9.81736	0.0182122
9.82525	0.0182908
9.83315	0.0183249
9.84104	0.0183284
9.84894	0.0183318
9.85683	0.0183284
9.86473	0.0182482
9.87262	0.0178165
9.88052	0.0178299
9.88841	0.0178231
9.89631	0.0178164
9.9042	0.0177935
9.9121	0.0177189
9.91999	0.0176443
9.92789	0.0174013
9.93578	0.0175452
9.94368	0.0179094
9.95157	0.0180711
9.95947	0.0182327
9.96736	0.018529
9.97526	0.0186737
9.98315	0.0188184
9.99105	0.0188375
9.99894	0.019047
10.0068	0.019152
10.0147	0.0191936
10.0226	0.0191399
10.0305	0.0190863
10.0384	0.0187734
10.0463	0.0186553
10.0542	0.0190399
10.0621	0.0192049
10.07	0.0193699
10.0779	0.0194653
10.0858	0.0194722
10.0937	0.0194624
10.1016	0.0194525
10.1095	0.0192963
10.1174	0.0191402
10.1253	0.0188197
10.1332	0.018961
10.1411	0.0192082
10.1489	0.0192408
10.1568	0.0192734
10.1647	0.0196369
10.1726	0.0197838
10.1805	0.0199306
10.1884	0.0199825
10.1963	0.0200062
10.2042	0.0200074
10.2121	0.0200085
10.22	0.0200001
10.2279	0.0198059
10.2358	0.0190846
10.2437	0.019139
10.2516	0.0194826
10.2595	0.0195867
10.2674	0.0196907
10.2753	0.01993
10.2832	0.020045
10.2911	0.0200901
10.299	0.0201153
10.3068	0.0201307
10.3147	0.0201021
10.3226	0.0200736
10.3305	0.0199169
10.3384	0.0198348
10.3463	0.0192107
10.3542	0.0190039
10.3621	0.0192453
10.37	0.0192824
10.3779	0.0193194
10.3858	0.0195423
10.3937	0.0196758
10.4016	0.0197017
10.4095	0.0197277
10.4174	0.019915
10.4253	0.0199434
10.4332	0.0199597
10.4411	0.0199701
10.449	0.0199455
10.4569	0.0199209
10.4647	0.0197897
10.4726	0.0197707
10.4805	0.0196044
10.4884	0.0188533
10.4963	0.0186979
10.5042	0.0186962
10.5121	0.0186945
10.52	0.0185381
10.5279	0.0186383
10.5358	0.0186429
10.5437	0.0186476
10.5516	0.0186438
10.5595	0.0185916
10.5674	0.0185394
10.5753	0.0184179
10.5832	0.018041
10.5911	0.0178089
10.599	0.0170639
10.6069	0.0167514
10.6148	0.0166887
10.6226	0.016626
10.6305	0.016308
10.6384	0.0160476
10.6463	0.0158636
10.6542	0.015029
10.6621	0.0147647
10.67	0.0150625
10.6779	0.0151331
10.6858	0.0152036
10.6937	0.0154779
10.7016	0.015503
10.7095	0.0155128
10.7174	0.0155227
10.7253	0.0155415
10.7332	0.0155535
10.7411	0.0155175
10.749	0.0154814
10.7569	0.0154463
10.7648	0.0154111
10.7727	0.0151755
10.7805	0.0151169
10.7884	0.0150582
10.7963	0.0147665
10.8042	0.0141587
10.8121	0.0138311
10.82	0.013109
10.8279	0.0123669
10.8358	0.0122175
10.8437	0.0120681
10.8516	0.0116826
10.8595	0.0110079
10.8674	0.0109434
10.8753	0.0104482
10.8832	0.00970336
10.8911	0.00968755
10.899	0.00967174
10.9069	0.00962392
10.9148	0.00879852
10.9227	0.00861759
10.9305	0.00815517
10.9384	0.00719356
10.9463	0.00712849
10.9542	0.00702563
10.9621	0.00692277
10.97	0.00666786
10.9779	0.00667658
10.9858	0.00667599
10.9937	0.00667541
11.0016	0.00666758
11.0095	0.00664527
11.0174	0.00656332
11.0253	0.00628933
11.0332	0.00620015
11.0411	0.00611097
11.049	0.00591489
11.0569	0.00580504
11.0648	0.0057772
11.0727	0.00574937
11.0806	0.00500434
11.0884	0.00500247
11.0963	0.00500059
11.1042	0.00464409
11.1121	0.00402645
11.12	0.00392817
11.1279	0.00382989
11.1358	0.00294244
11.1437	0.00292584
11.1516	0.00290925
11.1595	0.00193497
11.1674	0.00133271
11.1753	0.00126473
11.1832	0.00119675
11.1911	0.000200535
11.199	0.000103143
11.2069	5.7509e-06
11.2148	-0.000230634
11.2227	-0.000967088
11.2306	-0.00117993
11.2385	-0.00139278
11.2463	-0.00188407
11.2542	-0.00201005
11.2621	-0.00222848
11.27	-0.00244691
11.2779	-0.00317292
11.2858	-0.00336258
11.2937	-0.00355224
11.3016	-0.00399805
11.3095	-0.0043538
11.3174	-0.00442223
11.3253	-0.00449067
11.3332	-0.00527179
11.3411	-0.00538227
11.349	-0.00549275
11.3569	-0.00596948
11.3648	-0.00631855
11.3727	-0.0063973
11.3806	-0.00647605
11.3885	-0.00754729
11.3964	-0.00762381
11.4042	-0.00767339
11.4121	-0.00874022
11.42	-0.00934279
11.4279	-0.00954025
11.4358	-0.00973772
11.4437	-0.0108358
11.4516	-0.010935
11.4595	-0.0113742
11.4674	-0.0118135
11.4753	-0.0123773
11.4832	-0.0125277
11.4911	-0.0126781
11.499	-0.0135811
11.5069	-0.0136464
11.5148	-0.0137117
11.5227	-0.0139423
11.5306	-0.0148142
11.5385	-0.0151956
11.5464	-0.0158505
11.5543	-0.0167523
11.5621	-0.0169869
11.57	-0.0171938
11.5779	-0.0174008
11.5858	-0.0182177
11.5937	-0.018216
11.6016	-0.0187852
11.6095	-0.0196196
11.6174	-0.01946
11.6253	-0.0193787
11.6332	-0.0193411
11.6411	-0.0193036
11.649	-0.0191716
11.6569	-0.019105
11.6648	-0.0190778
11.6727	-0.0190688
11.6806	-0.0190616
11.6885	-0.0191896
11.6964	-0.0193176
11.7043	-0.0195033
11.7122	-0.0197668
11.72	-0.0204686
11.7279	-0.0207176
11.7358	-0.0207628
11.7437	-0.0208081
11.7516	-0.0213373
11.7595	-0.0214258
11.7674	-0.0215144
11.7753	-0.0217285
11.7832	-0.0217661
11.7911	-0.021424
11.799	-0.0213353
11.8069	-0.0213281
11.8148	-0.0213249
11.8227	-0.0213217
11.8306	-0.0213815
11.8385	-0.0218525
11.8464	-0.0218664
11.8543	-0.0218802
11.8622	-0.0219661
11.8701	-0.0219561
11.8779	-0.0219623
11.8858	-0.0219685
11.8937	-0.0220204
11.9016	-0.0217816
11.9095	-0.0216903
11.9174	-0.021599
11.9253	-0.021258
11.9332	-0.0209481
11.9411	-0.020792
11.949	-0.0206359
11.9569	-0.0196895
11.9648	-0.0194354
11.9727	-0.0193131
11.9806	-0.0191908
11.9885	-0.019013
11.9964	-0.0189752
12.0043	-0.0189374
12.0122	-0.0181497
12.0201	-0.0180328
12.0279	-0.0180006
12.0358	-0.0179826
12.0437	-0.0179812
12.0516	-0.0179797
12.0595	-0.0183798
12.0674	-0.0178138
12.0753	-0.0174035
12.0832	-0.0172062
12.0911	-0.0170089
12.099	-0.0166413
12.1069	-0.0164852
12.1148	-0.0163291
12.1227	-0.0162873
12.1306	-0.016281
12.1385	-0.0162751
12.1464	-0.0162692
12.1543	-0.0155033
12.1622	-0.015418
12.1701	-0.0153326
12.178	-0.0148045
12.1858	-0.0144561
12.1937	-0.0141076
12.2016	-0.0139413
12.2095	-0.0130475
12.2174	-0.0128863
12.2253	-0.0127251
12.2332	-0.0122043
12.2411	-0.0117902
12.249	-0.0117269
12.2569	-0.0116946
12.2648	-0.0117002
12.2727	-0.0117059
12.2806	-0.0117994
12.2885	-0.0113645
12.2964	-0.0109183
12.3043	-0.0107029
12.3122	-0.0104875
12.3201	-0.00984238
12.328	-0.00959758
12.3359	-0.00935277
12.3437	-0.00898728
12.3516	-0.00847633
12.3595	-0.00826141
12.3674	-0.00816424
12.3753	-0.00806707
12.3832	-0.00800389
12.3911	-0.00794072
12.399	-0.00782823
12.4069	-0.00688632
12.4148	-0.00668128
12.4227	-0.00647625
12.4306	-0.00637129
12.4385	-0.00635017
12.4464	-0.00632906
12.4543	-0.00619685
12.4622	-0.00514685
12.4701	-0.00491132
12.478	-0.00467579
12.4859	-0.00396169
12.4938	-0.00336737
12.5016	-0.00322896
12.5095	-0.00309054
12.5174	-0.00286812
12.5253	-0.00279399
12.5332	-0.00271987
12.5411	-0.00232151
12.549	-0.0018513
12.5569	-0.00165595
12.5648	-0.0014606
12.5727	-0.00132046
12.5806	-0.00128486
12.5885	-0.00124925
12.5964	-0.00085829
12.6043	-0.000340227
12.6122	-0.000121143
12.6201	9.79418e-05
12.628	0.000163326
12.6359	0.000194734
12.6438	0.000226141
12.6517	0.000530934
12.6595	0.00158362
12.6674	0.00166342
12.6753	0.00174322
12.6832	0.00206733
12.6911	0.00213472
12.699	0.00220211
12.7069	0.00239071
12.7148	0.00350969
12.7227	0.00368521
12.7306	0.00386072
12.7385	0.00458773
12.7464	0.00479265
12.7543	0.00489367
12.7622	0.00489661
12.7701	0.00489956
12.778	0.0048711
12.7859	0.00465338
12.7938	0.0049942
12.8017	0.00538078
12.8096	0.0054355
12.8174	0.00549022
12.8253	0.00565257
12.8332	0.00566962
12.8411	0.00568666
12.849	0.00604268
12.8569	0.00647786
12.8648	0.00663508
12.8727	0.00670953
12.8806	0.00672853
12.8885	0.0067405
12.8964	0.00675246
12.9043	0.00692796
12.9122	0.0072268
12.9201	0.0072426
12.928	0.00725841
12.9359	0.0074595
12.9438	0.00753357
12.9517	0.00760765
12.9596	0.00780634
12.9675	0.00877788
12.9753	0.00879253
12.9832	0.00880718
12.9911	0.0089511
12.999	0.00898599
13.0069	0.00900281
13.0148	0.00901963
13.0227	0.00910095
13.0306	0.00913777
13.0385	0.00917459
13.0464	0.00956412
13.0543	0.00977524
13.0622	0.00987084
13.0701	0.00996644
13.078	0.0108315
13.0859	0.0108746
13.0938	0.0108966
13.1017	0.0109003
13.1096	0.010904
13.1175	0.0108998
13.1253	0.0107006
13.1332	0.0109157
13.1411	0.0110153
13.149	0.0110441
13.1569	0.0110528
13.1648	0.0110514
13.1727	0.01105
13.1806	0.0110407
13.1885	0.0118012
13.1964	0.0118272
13.2043	0.0118372
13.2122	0.011845
13.2201	0.0118424
13.228	0.0118398
13.2359	0.0116916
13.2438	0.0117097
13.2517	0.0117177
13.2596	0.0117129
13.2675	0.0117082
13.2754	0.0117439
13.2832	0.0117531
13.2911	0.0117585
13.299	0.0117639
13.3069	0.0117605
13.3148	0.0117572
13.3227	0.0115368
13.3306	0.0118343
13.3385	0.0119052
13.3464	0.0119076
13.3543	0.0119101
13.3622	0.0118988
13.3701	0.011796
13.378	0.0115789
13.3859	0.0115682
13.3938	0.0115576
13.4017	0.011475
13.4096	0.0113756
13.4175	0.0113563
13.4254	0.0113371
13.4333	0.0111575
13.4411	0.0111057
13.449	0.0110538
13.4569	0.0108101
13.4648	0.0108311
13.4727	0.0109021
13.4806	0.0109174
13.4885	0.0109326
13.4964	0.0112347
13.5043	0.0112496
13.5122	0.0112495
13.5201	0.0112493
13.528	0.0112085
13.5359	0.0111168
13.5438	0.0109109
13.5517	0.0109151
13.5596	0.0109193
13.5675	0.010756
13.5754	0.0105857
13.5833	0.010727
13.5912	0.0107962
13.599	0.010777
13.6069	0.0107577
13.6148	0.0107053
13.6227	0.0104521
13.6306	0.0100566
13.6385	0.0100068
13.6464	0.00995708
13.6543	0.00969423
13.6622	0.00963232
13.6701	0.00960971
13.678	0.00958709
13.6859	0.00918173
13.6938	0.00946312
13.7017	0.00955617
13.7096	0.00964921
13.7175	0.00971373
13.7254	0.00983078
13.7333	0.00984338
13.7412	0.00985599
13.7491	0.00990663
13.7569	0.00993237
13.7648	0.00992774
13.7727	0.00992311
13.7806	0.00991802
13.7885	0.00991294
13.7964	0.00989442
13.8043	0.0098584
13.8122	0.00982237
13.8201	0.00968837
13.828	0.00942043
13.8359	0.00937845
13.8438	0.00933646
13.8517	0.00905196
13.8596	0.0090572
13.8675	0.00906244
13.8754	0.0090661
13.8833	0.00866314
13.8912	0.00864552
13.8991	0.0086279
13.907	0.00838158
13.9148	0.00838511
13.9227	0.00838864
13.9306	0.00837688
13.9385	0.00782047
13.9464	0.00775439
13.9543	0.00768831
13.9622	0.00752911
13.9701	0.00753106
13.978	0.00753301
13.9859	0.00750699
13.9938	0.00744531
14.0017	0.00740746
14.0096	0.00736961
14.0175	0.00723627
14.0254	0.00723445
14.0333	0.00723263
14.0412	0.00718476
14.0491	0.00697858
14.057	0.00696695
14.0649	0.00695531
14.0727	0.00692232
14.0806	0.00670249
14.0885	0.00661338
14.0964	0.00652427
14.1043	0.00627113
14.1122	0.00633494
14.1201	0.00633845
14.128	0.00634195
14.1359	0.00634113
14.1438	0.0062988
14.1517	0.00625646
14.1596	0.0061569
14.1675	0.00616551
14.1754	0.00617175
14.1833	0.00610436
14.1912	0.00603697
14.1991	0.00600626
14.207	0.00597555
14.2149	0.00588939
14.2227	0.00589411
14.2306	0.00589882
14.2385	0.00590103
14.2464	0.00568524
14.2543	0.00562187
14.2622	0.00555851
14.2701	0.00539357
14.278	0.0053624
14.2859	0.00533404
14.2938	0.00530568
14.3017	0.00522905
14.3096	0.00523529
14.3175	0.00523605
14.3254	0.00523681
14.3333	0.00515415
14.3412	0.00508372
14.3491	0.00501328
14.357	0.0045183
14.3649	0.0045144
14.3728	0.00451051
14.3806	0.0044773
14.3885	0.00439588
14.3964	0.004373
14.4043	0.00435013
14.4122	0.00411121
14.4201	0.00406986
14.428	0.0040285
14.4359	0.00392238
14.4438	0.00361026
14.4517	0.00356491
14.4596	0.00351956
14.4675	0.00341903
14.4754	0.0033829
14.4833	0.00334677
14.4912	0.00321066
14.4991	0.0029391
14.507	0.00291656
14.5149	0.00289402
14.5228	0.00262417
14.5307	0.00261425
14.5385	0.00260433
14.5464	0.00254182
14.5543	0.00197945
14.5622	0.00193198
14.5701	0.00188451
14.578	0.00171187
14.5859	0.00171809
14.5938	0.00172428
14.6017	0.00173046
14.6096	0.00110425
14.6175	0.00109115
14.6254	0.00107804
14.6333	0.00104493
14.6412	0.000667318
14.6491	0.000631433
14.657	0.000595549
14.6649	-0.000103338
14.6728	-0.00011299
14.6807	-0.000122642
14.6886	-0.00015094
14.6964	-0.000330824
14.7043	-0.000447366
14.7122	-0.000563909
14.7201	-0.000916322
14.728	-0.000915568
14.7359	-0.000914815
14.7438	-0.00102457
14.7517	-0.00148309
14.7596	-0.00158422
14.7675	-0.00168536
14.7754	-0.00202932
14.7833	-0.00211744
14.7912	-0.00220555
14.7991	-0.00239171
14.807	-0.00310996
14.8149	-0.00329988
14.8228	-0.0034898
14.8307	-0.00394693
14.8386	-0.00407924
14.8465	-0.00432808
14.8543	-0.00457693
14.8622	-0.0051761
14.8701	-0.00541453
14.878	-0.00565295
14.8859	-0.00613872
14.8938	-0.0064573
14.9017	-0.00677612
14.9096	-0.00709495
14.9175	-0.00778478
14.9254	-0.00785091
14.9333	-0.00791704
14.9412	-0.00829223
14.9491	-0.00897375
14.957	-0.00915928
14.9649	-0.00988786
14.9728	-0.0109239
14.9807	-0.0111232
14.9886	-0.01132
14.9965	-0.0122433
15.0044	-0.0128354
15.0122	-0.0128548
15.0201	-0.0134817
15.028	-0.0142503
15.0359	-0.0142719
15.0438	-0.0142935
15.0517	-0.0144549
15.0596	-0.0149989
15.0675	-0.0150103
15.0754	-0.0155636
15.0833	-0.0164993
15.0912	-0.016786
15.0991	-0.0168971
15.107	-0.0176354
15.1149	-0.0181856
15.1228	-0.018242
15.1307	-0.0182984
15.1386	-0.0191332
15.1465	-0.019137
15.1544	-0.0191408
15.1623	-0.019267
15.1701	-0.0196768
15.178	-0.0197438
15.1859	-0.0198107
15.1938	-0.0201292
15.2017	-0.0201318
15.2096	-0.0202843
15.2175	-0.0204368
15.2254	-0.0208133
15.2333	-0.0208256
15.2412	-0.0208379
15.2491	-0.0212264
15.257	-0.0215161
15.2649	-0.021722
15.2728	-0.0219279
15.2807	-0.022369
15.2886	-0.0224546
15.2965	-0.0225402
15.3044	-0.0227985
15.3123	-0.0234124
15.3201	-0.0234964
15.328	-0.0235805
15.3359	-0.0244054
15.3438	-0.0245243
15.3517	-0.0246433
15.3596	-0.0249704
15.3675	-0.0255879
15.3754	-0.0256116
15.3833	-0.0256354
15.3912	-0.0265263
15.3991	-0.0268733
15.407	-0.0270704
15.4149	-0.0279541
15.4228	-0.0286598
15.4307	-0.0288062
15.4386	-0.0289526
15.4465	-0.0299171
15.4544	-0.0301803
15.4623	-0.0305752
15.4702	-0.0309701
15.478	-0.0316306
15.4859	-0.0316619
[truncated: 2,434 more rows]

## Sheet: Supplementary Fig 7 a
ATP (mM)	Pi (μM/min)
0	0	0	0
0.25	2.08277	2.22509	2.16142
0.5	2.63333	2.65206	2.65955
0.75	3.11273	2.83558	2.95169
1	3.38614	3.31124	3.24382
1.25	3.79064	3.16517	3.5397

## Sheet: Supplementary Fig 7 b
ATP(mM)	Pi (μM/min)
0	0	0	0
0.25	0.514887	0.476052	0.437217
0.5	0.650809	0.624919	0.631392
0.75	0.725243	0.679935	0.696117
1	0.777023	0.741424	0.738188
1.25	0.851456	0.777023	0.786731

## Sheet: Supplementary Fig 7 c
ATP (mM)	Pi (μM/min)
0	0	0	0
0.25	1.85556	2.26078	2.03529
0.5	3.01569	3.08431	3.07124
0.75	3.50588	3.87908	3.27712
1	4.59412	4.67908	5.06471
1.25	4.57974	4.64248	5.00588

## Sheet: Supplementary Fig 7 d
GTP (mM)	Pi (μM/min)
0	0	0	0
0.1	0.77234	0.701418	0.658865
0.25	0.91773	0.928369	0.892908
0.5	1.2156	1.24752	1.16596
0.75	1.20851	1.26525	1.24397
1	1.18014	1.24397	1.14468

## Sheet: Supplementary Fig 7 e
GTP (mM)	Pi (μM/min)
0	0	0	0
0.25	0.186	0.113	0.176333
0.5	0.203	0.206333	0.183
0.75	0.216333	0.199667	0.159667
1	0.223	0.159	0.213

## Sheet: Supplementary Fig 7 f
GTP (mM)	Pi (μM/min)
0	0	0	0
0.25	1.00641	0.897436	0.942308
0.5	1.19872	1.22756	1.10577
0.75	1.38782	1.40385	1.41346
1	1.64423	1.45192	1.33013
